# Supplementary material for: Evaluation of protein quantity and protein nutritional quality of protein bars with different protein sources
Source: Sci Rep. 2025 Mar 18;15:9388. doi: 10.1038/s41598-025-94072-4 (PMC11920265; doi:10.1038/s41598-025-94072-4)
Supplement: Supplementary file 1 — Supplementary Material 1 [file 41598_2025_94072_MOESM1_ESM.xlsx]

## Sheet: openfoodfacts database download
no	valid	code	lc	product_name_bg	product_name_cs	product_name_da	product_name_de	product_name_el	product_name_en	product_name_es	product_name_fi	product_name_fr	product_name_he	product_name_hr	product_name_hu	product_name_it	product_name_ja	product_name_lt	product_name_nb	product_name_nl	product_name_pl	product_name_pt	product_name_ro	product_name_ru	product_name_se	product_name_sk	product_name_sl	product_name_sr	product_name_sv	generic_name_bg	generic_name_cs	generic_name_da	generic_name_de	generic_name_en	generic_name_es	generic_name_fr	generic_name_it	generic_name_nl	generic_name_no	generic_name_pt	generic_name_sv	quantity	serving_size	packaging	packaging_tags	brands	brands_tags	brand_owner	categories
1	1	21908110912	en						Cascadian Farm Organic Toasted Coconut Chewy Protein Bar																																		1 bar (50 g) (50 g)					GENERAL MILLS SALES INC.	Plant-based foods and beverages, Plant-based foods, Cereals and potatoes, Cereals and their products
2	1	602652170560	en						Kind, protein plus bar, peanut butter dark chocolate																																	1 bar	1 BAR (40 g)			Kind	kind	KIND Inc.	Snacks, Dietary supplements, Bodybuilding supplements, Protein bars
3	1	899587003029	en						Glo Bar																																	46 g	46g	Plastic	en:plastic	Raw Rev	raw-rev		Dietary supplements, Bodybuilding supplements, Protein bars
4	1	858180007414	en						cricket protein bar peanut butter chocolate chip																																	50 g	50g	Plastic	en:plastic	EXO	exo		Dietary supplements, Bodybuilding supplements, Protein bars
5	1	5060501561122	en						Plant-based chocolate peanut high protein bar	Plant-based chocolate peanut high protein bar																																							Dietary supplements, Bodybuilding supplements, Protein bars
6	1	690819338229	en						The simplest protein bar																																		1 BAR (60 g)					Divine Food	Snacks
7	1	690819338366	en						The simplest protein bar																																		1 BAR (60 g)					Divine Food	Snacks
8	1	5600317476939	fr				Buddha Energy - Acai, Banana & Strawberry		Buddha Energy - Acai, Banana & Strawberry	Buddha Energy		Buddha Energy - Acai, Banana & Strawberry				Buddha Energy - Acai, Banana & Strawberry						Buddha Energy - Acai, Banana & Strawberry											Bananen, Açaí, Erdbeer Riegel	Banana, acai, strawberry bar	Barrita de plátano, açaí y fresa	Barre de banane, açaï et fraise	Barreta con banana, acai e fragole			Barra de banana, açaí e morango		35g	35g	Unitaire	fr:unitaire	Iswari	iswari		Snacks, Snacks sucrés, Barres, Compléments alimentaires, Compléments pour le Bodybuilding, Barres énergétiques, Barres protéinées, Barres énergétiques protéinées
9	1	5600218341978	en						Yummy Bar Smooth Protein 35 g Biscuits Et Crème																																					Yummy Bar	yummy-bar
10	1	5707577300162	en						Sweet Coconut Protein Bar																									Coconut protein bar in a milk chocolate with soy protein coating								49 g	49g	Plastic	en:plastic	Nutramino	nutramino		Snacks, Sweet snacks, Dietary supplements, Bodybuilding supplements, Protein bars
11	1	5391528850136	en						Peanut Butter Protein Bar																																	60g	60g	Plastic	en:plastic	Hearty Nutrition Limited	hearty-nutrition-limited		Dietary supplements, Bodybuilding supplements, Protein bars
12	1	8711874021412	en						Clean Protein Bar Chocolate-Caramel Flavour																																	60 g ℮	60 g	Film	en:film	Body & Fit	body-fit		Dietary supplements, Bodybuilding supplements, Protein bars
13	1	6430067840778	en						Zircca cricket protein bar strawberry & yoghurt																									Cricket protein bar								30 g	30g	Film	en:film	Leader,Zircca	leader,zircca		Dietary supplements, Bodybuilding supplements, Protein bars
14	1	8852756401646	en						Protein Nut Bars - Nut Delight																																	160 g	40g	Box, Cardboard	en:box,en:cardboard	Be Natural	be-natural		Plant-based foods and beverages, Plant-based foods, Snacks, Sweet snacks, Nuts and their products, Bars, Nut bars
15	1	9319133332737	en						Gourmet Protein Bars Dark Choc & Cranberry			Gourmet Protein Bars Dark Choc & Cranberry																						Muesli bar		Barres Protéinées Chocolat & Canneberge						200 g	40 g	Plastic, Box, Container	en:plastic,en:box,en:container	Carman's	carman-s		Plant-based foods and beverages, Plant-based foods, Snacks, Sweet snacks, Nuts and their products, Bars, Dietary supplements, Bodybuilding supplements, Nut bars, Protein bars
16	1	5060594020124	en						Protein bite																																	20 g				Protein bite	protein-bite		Biscuits and cakes, Coated chocolate bar without biscuit
17	1	88605400221	en						Protein booster caramel chocolat cacahuète																									Protein booster caramel chocolat cacahuète								50 g	50 g	Plastic	en:plastic	PULSIN	pulsin		Dietary supplements, Bodybuilding supplements, Protein bars
18	1	860004439707	en						Beef Stick																																	28 g	28g	Plastic	en:plastic	Dauntless Snacks	dauntless-snacks		Meats, Dietary supplements, Bodybuilding supplements, Dried meats, Beef jerkies, Protein bars
19	1	20035594	de				PROTEIN BAR Cookies & Cream																										Proteinriegel mit Maltitschokoladenüberzug, Soja-Proteinknusperstückchen und Vanillegeschmack									45g	45g	Metallfolie	de:metallfolie	Protein Bar	protein-bar		Imbiss, Süßer Snack, Riegel, Nahrungsergänzungsmittel, Nahrungsergänzungen für Bodybuilder, Proteinriegel
20	1	20402167	en						Deluxe Fruit & Nut protein bars																																	3 x 45 g
21	1	861592000041	en						Almond Butter Dark Chocolate Protein Bar																																		46 g (46 g)					PROTEIN PUCK	Snacks
22	1	855569211103	en						Almond butter mini protein bar																																		1 BAR (21 g)					PERFECT BAR	Snacks
23	1	855569210281	en						Dark chocolate almond the original refrigerated protein bar, dark chocolate almond																																		1 BAR (62 g)					PERFECT BAR	Snacks
24	1	804879540304	en						Protein Bar																																		1 BAR (57 g)			Koog Bar	koog-bar	KOOG BAR	Snacks, Dietary supplements, Bodybuilding supplements, Protein bars
25	1	842096101229	en						Vanilla almond crunch organic protein bars, vanilla almond crunch																																		1 BAR (56 g)					ALOHA	Snacks
26	1	842096100864	en						Vanilla almond crunch organic protein bars, vanilla almond crunch																																		1 BAR (56 g)					ALOHA	Snacks
27	1	638888378166	en						Plant-based protein bars																																		1 BAR (65 g)					No Cigar Records	Snacks
28	1	638888378555	en						Plant-based protein bars																																		1 BAR (65 g)					No Cigar Records	Snacks
29	1	852684003439	en						Superfood Protein Bar, Honey Almond																																		1 BAR (50 g)			Health Warrior	health-warrior	Health Warrior, Inc.	Snacks, Dietary supplements, Bodybuilding supplements, Protein bars
30	1	852684003507	en						Superfood Protein Bar, Honey Almond																																		1 BAR (50 g)			Health Warrior	health-warrior	Health Warrior, Inc.	Snacks, Dietary supplements, Bodybuilding supplements, Protein bars
31	1	852684003477	en						Superfood protein bars																																		1 BAR (50 g)					Health Warrior, Inc.	Snacks
32	1	861703000069	en						Protein Bar																																		1 BAR (60 g)			Exo	exo	Exo, Inc.	Snacks, Dietary supplements, Bodybuilding supplements, Protein bars
33	1	861703000076	en						Protein Bar																																		1 BAR (60 g)			Exo	exo	Exo, Inc.	Snacks, Dietary supplements, Bodybuilding supplements, Protein bars
34	1	886054000407	en						Pulsin Protein Booster																																			OtherPlastic-packet	en:otherplastic-packet	Pulsin	pulsin		Snacks, Sweet snacks, Bars
35	1	856769006742	en						Coconut lime protein bar																																		1 BAR (38 g)					Primal Nutrition	Snacks
36	1	856769006735	en						Coconut lime protein bar, coconut lime																																		1 BAR (38 g)					PRIMAL KITCHEN	Snacks
37	1	856769006797	en						Almond spice protein bar																																		1 BAR (38 g)					PRIMAL KITCHEN	Snacks
38	1	856769006803	en						Almond spice protein bar, almond spice																																		1 BAR (38 g)					PRIMAL KITCHEN	Snacks
39	1	856769006872	en						Chocolate coconut protein bar																																		1 BAR (38 g)					PRIMAL KITCHEN	Snacks
40	1	856769006889	en						Chocolate coconut protein bar																																		1 BAR (38 g)					PRIMAL KITCHEN	Snacks
41	1	855232007736	en						Mint chip protein bars																																		1 BAR (38 g)					Primal Nutrition	Snacks
42	1	86170300007	en						Cricket flour protein bar																																		1 BAR (60 g)			Exo	exo	EXO	Snacks, Dietary supplements, Bodybuilding supplements, Protein bars
43	1	861703000045	en						Protein bars																																		1 BAR (60 g)			Exo	exo	Exo, Inc.	Snacks, Dietary supplements, Bodybuilding supplements, Protein bars
44	1	602652171574	en						Strong & Kind, Almond Protein Bar, Honey Mustard																																		1 BAR (45 g)			Kind Inc.	kind-inc	KIND Inc.	Snacks
45	1	690819131080	en						Protein bar																																		2.1 ONZ (60 g)			Divine Food	divine-food	Divine Food	Snacks, Sweet snacks, Bars, Dietary supplements, Bodybuilding supplements, Energy bars, Protein bars, Protein Energy Bars
46	1	690819308130	en						The simplest protein bar																																		1 BAR (60 g)			Divine Food	divine-food	Divine Food	Snacks
47	1	690819338137	en						Whey protein bar																																		1 BAR (60 g)					Divine Food	Snacks
48	1	690819341083	en						Rise, Protein Bar, Cacao Banana																																		2.1 ONZ (60 g)			Divine Food	divine-food	Divine Food	Snacks
49	1	690819161087	en						Chocolatey almond the simplest protein bar																																		2.1 ONZ (60 g)					Divine Food	Snacks
50	1	690819338168	en						Whey protein bar																																		1 BAR (60 g)					Divine Food	Snacks
51	1	97421502091	en						Plant protein nourishing snack bar																																		1 BAR (50 g)					Post Foods, LLC	Snacks
52	1	602652186653	en						Protein Bars			Protein Bars																															1 BAR (40 g)			Kind	kind	KIND Inc.	Snacks, Sweet snacks, Bars, Dietary supplements, Bodybuilding supplements, Protein bars
53	1	5000159528511	en						Dark chocolate nuts & sea salt			Dark chocolaté nuts & sea salt																														40g	40g	Ldpe-packet	en:ldpe-packet	KIND	kind		Snacks, Sweet snacks, Bars, Dietary supplements, Bodybuilding supplements, Energy bars, Protein bars, Protein Energy Bars
54	1	602652207013	en						Protein bar			Protein from real food																															1 BAR (50 g)			Kind	kind	KIND Inc.	Snacks, Dietary supplements, Bodybuilding supplements, Protein bars
55	1	861703000083	en						Protein Bar, Apple Cinnamon																																		1 BAR (60 g)			Exo Inc.	exo-inc	Exo, Inc.	Snacks, Dietary supplements, Bodybuilding supplements, Protein bars
56	1	856347008083	en						Almond butter plant-based protein bar																																		1 BAR (59 g)					Bright Bar	Snacks
57	1	856347008090	en						Chocolate sea salt plant-based clean protein bars																																		1 BAR (59 g)					Bright Bar	Snacks
58	1	753656712123	en						Dark chocolate protein nut bars, dark chocolate																																		1 BAR (40 g)			Think Thin	think-thin	ThinkThin, LLC	Snacks
59	1	753656712093	en						Original roasted almond protein nut bars, original roasted almond																																		1 BAR (38.5 g)			Thinkthin Llc	thinkthin-llc	ThinkThin, LLC	Snacks
60	1	602652171475	en						Almond protein bar																																		1 BAR (45 g)			Strong & Kind	strong-kind	KIND Inc.	Snacks
61	1	602652170607	en						Kind, almond protein bar, hickory smoked																																		1 BAR (45 g)			Kind, Kind Inc.	kind,kind-inc	KIND Inc.	Snacks
62	1	660726526279	en						Trail mix seeds, nuts & berries plant-based protein bar, trail mix seeds, nuts & berries																																		1 BAR (55 g)					EVOLVE	Snacks
63	1	82592001030	en						Chocolate almond cherry plant protein bar, chocolate almond cherry																																		1 BAR (40 g)					PEPSICO, INC	Snacks
64	1	82592011091	en						Chocolate almond cherry plant protein bar, chocolate almond cherry																																		1 BAR (40 g)					PEPSICO, INC	Snacks
65	1	858133006631	en						Chocolate Almond Butter Protein Bar																																		1 BAR (43 g)					Caveman Foods	Snacks
66	1	852684003408	en						Health warrior, chia protein bar, lemon goldenberry																																		1 BAR. (50 g)			Health Warrior	health-warrior	Health Warrior, Inc.	Snacks, Dietary supplements, Bodybuilding supplements, Protein bars
67	1	852684003491	en						Superfood Protein Bar																																		1 BAR (50 g)			Health Warrior	health-warrior	Health Warrior, Inc.	Snacks, Dietary supplements, Bodybuilding supplements, Protein bars
68	1	852684003514	en						Superfood Protein Bar																																		1 BAR (50 g)			Health Warrior	health-warrior	Health Warrior, Inc.	Snacks, Dietary supplements, Bodybuilding supplements, Protein bars
69	1	852684003415	en						Superfood Protein Bar, Dark Chocolate Coconut Sea Salt																																		1 BAR (50 g)			Health Warrior	health-warrior	Health Warrior, Inc.	Snacks, Dietary supplements, Bodybuilding supplements, Protein bars
70	1	852684003460	en						Superfood protein bar																																		1 BAR (50 g)			Health Warrior	health-warrior	Health Warrior, Inc.	Snacks
71	1	852684003521	en						Superfood Protein Bar, Peanut Butter Cacao																																		1 BAR (50 g)			Health Warrior	health-warrior	Health Warrior, Inc.	Snacks, Dietary supplements, Bodybuilding supplements, Protein bars
72	1	852684003422	en						Superfood Protein Bar, Peanut Butter Cacao																																		1 BAR (50 g)			Health Warrior	health-warrior	Health Warrior, Inc.	Snacks, Dietary supplements, Bodybuilding supplements, Protein bars
73	1	4260701920014	en						Vegan protein Bar			Vegan protein Bar																														1 x 13 g	45g			Foodspring	foodspring		Dietary supplements, Bodybuilding supplements, Protein bars
74	1	9317296340651	en						Lo carb: Crunch honey almond																																	40.0g	40.0g			aussie bodies	aussie-bodies		Dietary supplements, Bodybuilding supplements, Protein bars
75	1	7340001804126	en						White protein bar salty peanut																																	55g	55.0g	Plastic	en:plastic	Barebells	barebells		Dietary supplements, Bodybuilding supplements, Protein bars
76	1	9315090204681	en						Wild Berry & Yoghurt Bar																																	35 g				Freedom Foods	freedom-foods		Snacks, Sweet snacks, Bars, Dietary supplements, Bodybuilding supplements, Protein bars
77	1	824906020050	en						High Protein Beef Bar																																		1.2 ONZ (34 g)			Kratos	kratos	Western's Smokehouse and Meat Market, Inc.	Snacks, Dietary supplements, Bodybuilding supplements, Protein bars
78	1	888849001798	en						QuestBar Banana Nut Muffin Protein Bar			Questbar Banana Nut Muffin 60 G																														2.12 oz, 60 g	2.12 oz, 60 g			Questbar	questbar		Dietary supplements, Bodybuilding supplements, Protein bars
79	1	9335805000384	en						Coconut Macadamia Protein Energy Ball			Coconut and Macadamia Protein Bliss																														40 g		Plastic film	en:plastic-film	Bounce	bounce		Snacks, Sweet snacks, Dietary supplements, Bodybuilding supplements, Protein bars
80	1	68958355078	en						Organic vegan greens protein bar																									Certified organic									1 BAR (75 g)			Natural Factors	natural-factors	WHOLE EARTH & SEA	Snacks, Dietary supplements, Bodybuilding supplements, Protein bars
81	1	838766008387	en						Sport protein bar, crispy mint chocolate																																		1 BAR (70 g)					VEGA	Snacks
82	1	838766008349	en						Sport protein bar																																		1 BAR (70 g)					VEGA	Snacks
83	1	838766008332	en						Sport protein bar, crunchy peanut butter																																		1 BAR (70 g)					PLANT-BASED VEGA	Snacks
84	1	632963756689	en						Boone Barr, Boone Bar Protein, Apple Cinnamon																																		1 BAR, TOTAL PACKAGE WEIGHT 2.25 oz (64 g)			Dakota Dairy Specialties	dakota-dairy-specialties	Dakota Dairy Specialties	Snacks
85	1	5060495112287	en						Huel Bar cacao & orange																									Protein Bar								16	65 g	Box	en:box	Huel	huel		Snacks, Sweet snacks, Meals, Bars, Dietary supplements, Meal replacements, Bodybuilding supplements, Protein bars, Nutritionally complete food
86	1	9330171021940	en						Cookies & Cream																																	60g	60g			Bodyscience, Body Science	bodyscience,body-science		Dietary supplements, Bodybuilding supplements, Protein bars
87	1	9330171021957	en						BodyScience Hogh Protein Low Carb Choc Mint Bar 60g																																					Body Science	body-science		Dietary supplements, Bodybuilding supplements, Protein bars
88	1	4029679675643	en						Soft Crunch Bar Strawberry Joghurt																																		45.0g			Protein premier	protein-premier		Dietary supplements, Bodybuilding supplements, Protein bars
89	1	12871285	en						Protein chewy bars																																	201	40g	Box	en:box	Millville	millville		Snacks, Sweet snacks, Bars, Cereal bars
90	1	40000485674	en						Chocolatey nut burst protein bar																																		2.82 ONZ (79.9 g)					MARATHON	Snacks
91	1	40000485704	en						Protein bar																																		2.82 ONZ (79.9 g)					MARATHON	Snacks
92	1	749826297620	en						Protein bar																																		1 BAR (57 g)					Rexall Sundown, Inc.	Snacks
93	1	749826297637	en						Protein bar																																		1 BAR (57 g)					Rexall Sundown, Inc.	Snacks
94	1	8718754408004	en						Eurosport Energy Bar Cherry																																	45g		Plastic	en:plastic	EuroSport Nutrition	eurosport-nutrition		Snacks, Sweet snacks, Bars, Dietary supplements, Bodybuilding supplements, Energy bars, Protein bars, Protein Energy Bars
95	1	638888378692	en						Protein bar																																		1 BAR (65 g)					No Cigar Records	Snacks
96	1	815709021481	en						Vanilla shortbread collagen protein bar, vanilla shortbread			Vanilla shortbread collagen protein bar																														40g	1g			Bulletproof	bulletproof	BULLETPROOF	Snacks
97	1	855569210410	en						Blueberry cashew protein bar																																		1 BAR (65 g)					PERFECT BAR	Snacks
98	1	97421502077	en						Plant protein nourishing snack bar																																		1 BAR (50 g)					Post Foods, LLC	Snacks
99	1	748252681102	en						Papa Steve's, No Junk Raw Protein Bars, Dark Chocolate Cherry Cashew																																		2.2 ONZ (62 g)			Rje Trade International Inc.	rje-trade-international-inc	Rje Trade International, Inc.	Snacks
100	1	6291107890630	en						Lemon matcha green tea plant based protein superfood bar																																		1 BAR (40 g)					FREAKIN' HEALTHY	Snacks
101	1	6291107890616	en						Tart cherry cashew plant based protein superfood bar																																		1 BAR (40 g)					FREAKIN' HEALTHY	Snacks
102	1	82592011114	en						Tropical coconut cashew plant protein bar, tropical coconut cashew																																		1 BAR (40 g)					PEPSICO, INC	Snacks
103	1	82592001054	en						Tropical coconut cashew plant protein bar, tropical coconut cashew																																		1 BAR (40 g)					PEPSICO, INC	Snacks
104	1	690819221088	en						Rise lemon cashew protein bar																																		2.1 ONZ (60 g)			Divine Food	divine-food	Divine Food	Snacks
105	1	690819361081	en						Chocolatey Coconut The Simplest Protein Bar																																		2.1 ONZ (60 g)					Divine Food	Snacks
106	1	16000456822	en						Protein																									Protein Bar									1 bar (33 g)			Fiber One	fiber-one		Snacks, Sweet snacks, Bars
107	1	16000508842	en						Fiber One Protein Coconut Almond Chewy Bar			Chewy bars																															1 bar (33 g) (33 g)					GENERAL MILLS SALES INC.	Plant-based foods and beverages, Plant-based foods, Cereals and potatoes, Cereals and their products
108	1	16000509825	en						Chewy Bars Protein																																	1.17 oz (33g)	1 bar (33 g) (33 g)			Fiber One	fiber-one	GENERAL MILLS SALES INC.	Plant-based foods and beverages, Plant-based foods, Snacks, Cereals and potatoes, Sweet snacks, Cereals and their products, Bars
109	1	16000142138	en						Protein One 90 Calorie Strawberries & Cream Bar																																		1 bar (27 g) (27 g)					GENERAL MILLS SALES INC.	Plant-based foods and beverages, Plant-based foods, Cereals and potatoes, Cereals and their products
110	1	16000140868	en						Calorie protein bars																																		1 BAR (27 g)					PROTEIN ONE	Snacks
111	1	16000141766	en						Protein bars																																		1 BAR (27 g)					PROTEIN ONE	Snacks
112	1	16000141711	en						Protein One 90 Calorie Chocolate Fudge Bar																																		1 bar (27 g) (27 g)					GENERAL MILLS SALES INC.	Plant-based foods and beverages, Plant-based foods, Cereals and potatoes, Cereals and their products
113	1	16000141759	en						Protein bars peanut butter chocolate																																		1 bar (27 g) (27 g)			Fiber One	fiber-one	GENERAL MILLS SALES INC.	Plant-based foods and beverages, Plant-based foods, Snacks, Cereals and potatoes, Cereals and their products, Dietary supplements, Bodybuilding supplements, Protein bars
114	1	16000140912	en						Peorein One 90 calories peanut butter chocolate Protein bars			Protein one peanut butter chocolate protein bars																															1 BAR (27 g)					PROTEIN ONE	Snacks
115	1	16000141650	en						Protein bars																																		1 BAR (27 g)					PROTEIN ONE	Snacks
116	1	16000511897	en						Fiber one layered chewy protein bars cookies & creme																																		1 Bar (33 g) (33 g)					GENERAL MILLS SALES INC.	Plant-based foods and beverages, Plant-based foods, Cereals and potatoes, Cereals and their products
117	1	16000140851	en						Calorie protein bars chocolate chip																																								Dietary supplements, Bodybuilding supplements, Protein bars
118	1	16000141193	en						Protein One 90 Calorie Chocolate Chip Bar																																		1 bar (27 g) (27 g)					GENERAL MILLS SALES INC.	Plant-based foods and beverages, Plant-based foods, Cereals and potatoes, Cereals and their products
119	1	855919005864	en						Protein + High Fiber Snack Bars, Fudgy Chocolate Mint																																		1 BAR (28 g)			Sbd Holdings Group Corp.	sbd-holdings-group-corp	SBD Holdings Group Corp.	Snacks, Dietary supplements, Bodybuilding supplements, Protein bars
120	1	749826520889	en						Minis Protein Snack Bar																																		1 BAR (25 g)			Worldwide Sport Nutritional Supplements Inc	worldwide-sport-nutritional-supplements-inc	Rexall Sundown, Inc.	Snacks
121	1	639372025009	en						Supreme protein, high protein bar, peanut butter crunch																																		1 BAR (86 g)			Supreme Protein	supreme-protein	Premier Nutrition Corporation	Snacks, Dietary supplements, Bodybuilding supplements, Protein bars
122	1	639372021292	en						Bar																																		1 BAR (43 g)			Supreme Protein	supreme-protein	Supreme Protein Inc.	Snacks, Sweet snacks, Bars
123	1	639372025023	en						Supreme protein, high protein bar, caramel nut chocolate																																		1 BAR (96 g)			Supreme Protein	supreme-protein	Premier Nutrition Corporation	Snacks, Dietary supplements, Bodybuilding supplements, Protein bars
124	1	639372021605	en						Protein Bar																																		1 BAR (88 g)			Supreme Protein	supreme-protein	Supreme Protein Inc.	Snacks, Dietary supplements, Bodybuilding supplements, Protein bars
125	1	749826138015	en						Bar																																	10.58 oz (300 g)	1 bar (50g)	Box	en:box	Worldwide Sport Nutritional Supplements Inc,Worldwide Sport Nutritional Supplements	worldwide-sport-nutritional-supplements-inc,worldwide-sport-nutritional-supplements	Rexall Sundown, Inc.	Snacks, Sweet snacks, Bars, Dietary supplements, Bodybuilding supplements, Protein bars
126	1	749826126487	en						Protein bar																																		1 BAR (50 g)			Rexall Sundown Inc.	rexall-sundown-inc	Rexall Sundown, Inc.	Snacks
127	1	749826592589	en						Protein bar																																		1 BAR (50 g)			Pure Protein	pure-protein	Rexall Sundown, Inc.	Snacks, Sweet snacks, Bars
128	1	749826000565	en						Protein bar, chocolate peanut butter																																		1 BAR (50 g)			Rexall Sundown Inc.	rexall-sundown-inc	Rexall Sundown, Inc.	Snacks, Dietary supplements, Bodybuilding supplements, Protein bars
129	1	749826138879	en						Protein Bar																																		1 BAR (50 g)			Pure Protein	pure-protein	Rexall Sundown, Inc.	Snacks
130	1	749826125527	en						Protein Bar																																		1 BAR (78 g)					Rexall Sundown, Inc.	Snacks
131	1	749826125602	en						Protein bar																																		1 BAR (78 g)					Rexall Sundown, Inc.	Snacks
132	1	41520027719	en						High Protein Meal Bar																																		1 BAR (60 g)			Ahold	ahold	Ahold USA, Inc.	Snacks, Dietary supplements, Bodybuilding supplements, Protein bars
133	1	36800413474	en						Protein Meal Bars																																		1 BAR (45 g)			Topcare	topcare	Topco Associates, Inc.	Snacks
134	1	97421620009	en						protein bar, cookies & cream caramel crisp																																		1 BAR (56 g)			Powerbar,Premier Nutrition Corporation	powerbar,premier-nutrition-corporation	Premier Nutrition Corporation	Snacks, Dietary supplements, Bodybuilding supplements, Protein bars
135	1	97421161267	en						Protein snack bar																																		1 BAR (50 g)			Powerbar	powerbar	Post Foods, LLC	Snacks
136	1	97421223972	en						Peanut butter caramel protein snack bar																																		1 BAR (50 g)			Powerbar, Premier Nutrition Corporation	powerbar,premier-nutrition-corporation	Premier Nutrition Corporation	Snacks
137	1	97421514612	en						Protein snack bar																																		1 BAR (50 g)			Powerbar, Premier Nutrition Corporation	powerbar,premier-nutrition-corporation	Post Foods, LLC	Snacks
138	1	97421598834	en						Caramel nut brownie protein snack bar																																		1 BAR (50 g)			Powerbar, Premier Nutrition Corporation	powerbar,premier-nutrition-corporation	Premier Nutrition Corporation	Snacks
139	1	97421090406	en						Protein bar																																		1 BAR (55 g)			Powerbar, Premier Nutrition Corporation	powerbar,premier-nutrition-corporation	Premier Nutrition Corporation	Snacks
140	1	97421090505	en						Powerbar, triple threat protein bar, chocolate caramel fusion																																		1 BAR (55 g)					Premier Nutrition Corporation	Snacks
141	1	97421413724	en						Triple threat protein bars																																		1 BAR (55 g)			Powerbar, Premier Nutrition Corporation	powerbar,premier-nutrition-corporation	Premier Nutrition Corporation	Snacks
142	1	97421090604	en						Protein bar																																		1 BAR (55 g)			Powerbar, Premier Nutrition Corporation	powerbar,premier-nutrition-corporation	Premier Nutrition Corporation	Snacks
143	1	97421610000	en						Protein snack bar, peanut butter caramel crisp																																		1 BAR (56 g)			Powerbar,Premier Nutrition Corporation	powerbar,premier-nutrition-corporation	Post Foods, LLC	Snacks, Dietary supplements, Bodybuilding supplements, Protein bars
144	1	97421510003	en						Protein Recovery Bar																																		56 g (1 BAR)			Powerbar, Premier Nutrition Corporation	powerbar,premier-nutrition-corporation
145	1	52000101713	en						Mint chocolate crunch whey protein bar, mint chocolate crunch																																		1 BAR (80 g)					The Quaker Oats Co./gatorade-Van Camp	Snacks
146	1	52000101744	en						Whey protein bar, mint chocolate crunch																																		1 BAR (80 g)					The Quaker Oats Co./gatorade-Van Camp	Snacks
147	1	52000010169	en						Chocolate pretzel whey protein bar, chocolate pretzel																																		1 BAR (80 g)					The Quaker Oats Co./gatorade-Van Camp	Snacks
148	1	52000010138	en						Whey protein recover chocolate peanut butter bars																																		1 BAR (80 g)					The Quaker Oats Co./gatorade-Van Camp	Snacks
149	1	52000010121	en						Gatorade Protein Bar			Gatorade Recover Whey Protein Bar Peanut Butter Chocolate																															1 BAR (80 g)			Gatorade	gatorade	The Quaker Oats Co./gatorade-Van Camp	Snacks
150	1	52000104325	en						Gatorade Protein Bar Chocolate Chip																																		1 BAR (80 g)			Gatorade	gatorade	QTG	Plant-based foods and beverages, Plant-based foods, Snacks, Cereals and potatoes, Cereals and their products, Dietary supplements, Bodybuilding supplements, Protein bars
151	1	52000101720	en						Chocolate chip whey protein bar, chocolate chip																																		1 BAR (80 g)					The Quaker Oats Co./gatorade-Van Camp	Snacks
152	1	52000104578	en						Chocolate chip whey protein bar, chocolate chip																																		1 BAR (80 g)					The Quaker Oats Co./gatorade-Van Camp	Snacks
153	1	52000010176	en						Chocolate pretzel whey protein bar, chocolate pretzel																																		1 BAR (80 g)					The Quaker Oats Co./gatorade-Van Camp	Snacks
154	1	639372024026	en						Protein Bar																																		1 BAR (50 g)			Premier Nutrition Corporation	premier-nutrition-corporation	Supreme Protein Inc.	Snacks, Dietary supplements, Bodybuilding supplements, Protein bars
155	1	639372020202	en						Supreme protein, protein bars																																		1 BAR (96 g)			Supreme Protein	supreme-protein	Premier Nutrition Corporation	Snacks, Dietary supplements, Bodybuilding supplements, Protein bars
156	1	639372021216	en						protein bar, peanut butter crunch																																		1 BAR (86 g)			Supreme Protein	supreme-protein	Premier Nutrition Corporation	Snacks, Dietary supplements, Bodybuilding supplements, Protein bars
157	1	745560999974	en						Blueberry & Almond Cricket Powered Energy Bar																																	36 g				Eat Grub	eat-grub		Snacks, Meats, Sweet snacks, Bars, Dietary supplements, Bodybuilding supplements, Insects, Energy bars, Protein bars, Protein Energy Bars
158	1	749826671628	en						Bar																																		1 BAR (50 g)			Pure Protein	pure-protein	Rexall Sundown, Inc.	Snacks
159	1	749826548357	en						Bar																																		1 BAR (50 g)			Pure Protein	pure-protein	Rexall Sundown, Inc.	Snacks, Sweet snacks, Bars
160	1	749826548340	en						Protein Bar																																		1 BAR (50 g)			Worldwide Sport Nutritional Supplements Inc.	worldwide-sport-nutritional-supplements-inc	Rexall Sundown, Inc.	Snacks, Dietary supplements, Bodybuilding supplements, Protein bars
161	1	749826548371	en						Protein Bar																																		1 BAR (50 g)			Rexall Sundown Inc.	rexall-sundown-inc	Rexall Sundown, Inc.	Snacks, Dietary supplements, Bodybuilding supplements, Protein bars
162	1	749826848372	en						Protein Bar																																		1 BAR (50 g)			Worldwide Sport Nutritional Supplements Inc	worldwide-sport-nutritional-supplements-inc	Rexall Sundown, Inc.	Snacks, Dietary supplements, Bodybuilding supplements, Protein bars
163	1	38000000584	en						Kellogg's Special K Protein Bars Chocolate Brownie 1.59oz																																		1 Bar (45 g)					Kellogg Company US	Snacks, Sweet snacks, Bars, Cereal bars
164	1	38000130472	en						8g protein meal bars, chocolatey brownie																																		1 Bar (45 g)					The Kellogg Company	Snacks, Sweet snacks, Bars, Cereal bars
165	1	38000156557	en						Protein meal bar, chocolatey brownie																																		1 Bar (45 g)					The Kellogg Company	Snacks, Sweet snacks, Bars, Cereal bars
166	1	38000000515	en						Kellogg's Special K Protein Bars Chocolatey Dipped Mint 1.59oz																																		1 Bar (45 g)					Kellogg Company US	Snacks, Sweet snacks, Bars, Cereal bars
167	1	38000139734	en						Chocolatey dipped mint protein meal bars, chocolatey dipped mint																																		1 BAR (45 g)					The Kellogg Company	Snacks
168	1	38000156533	en						Protein meal bar, chocolatey dipped mint																																		1 Bar (45 g)					The Kellogg Company	Snacks, Sweet snacks, Bars, Cereal bars
169	1	3805105	en						Special k protein dessert-inspired meal bar, chocolatey dipped mint																																		1 BAR (45 g)					The Kellogg Company	Snacks
170	1	38000716317	en						Protein meal bar, chocolate peanut butter																																		1 BAR (45 g)					The Kellogg Company	Snacks
171	1	7350000151695	en						Chocolate protein stiks																																	21.5g	100g	Plastic	en:plastic	Pandy	pandy		Dietary supplements, Bodybuilding supplements, Protein bars
172	1	786560541466	en						Protein Bar																																	3.0 oz	1 BAR (85 g)			Rexall Sundown Inc.	rexall-sundown-inc	Rexall Sundown, Inc.	Snacks, Dietary supplements, Bodybuilding supplements, Protein bars
173	1	786560540438	en						Protein Bar																																		1 BAR (85 g)					Rexall Sundown, Inc.	Snacks
174	1	786560540445	en						Protein bar																																		1 BAR (85 g)					Rexall Sundown, Inc.	Snacks
175	1	786560557139	en						Protein Bar																																		1 BAR (85 g)			Met-Rx	met-rx	Rexall Sundown, Inc.	Snacks, Dietary supplements, Bodybuilding supplements, Protein bars
176	1	9353808000064	en						Classic chocolate protein performance chocolate bar																																		1 BAR (45 g)					NORTI	Snacks
177	1	5900617034809	ru						Vitamin															Шоколадный протеиновый батончик GO ON																		50g	50g	en:Blue	en:blue	Sante	sante		Закуски, Сладкие закуски, Батончики, Биологически активные добавки, en:Bodybuilding supplements, en:Energy bars, Протеиновые батончики, en:Protein Energy Bars
178	1	838766080154	en						Vega, sport protein bar, chocolate coconut																																		1 BAR (60 g)			Vega	vega	VEGA	Snacks
179	1	838766080178	en						Protein bar																																		60 g (60 g)			Vega, Vega Sport	vega,vega-sport	VEGA SPORT	Snacks, Dietary supplements, Bodybuilding supplements, Protein bars
180	1	838766080185	en						Protein bar																																		60 g (60 g)			Vega	vega	VEGA SPORT	Snacks, Dietary supplements, Bodybuilding supplements, Protein bars
181	1	838766080208	en						Protein bar																																		60 g (60 g)			Vega	vega	VEGA SPORT	Snacks, Dietary supplements, Bodybuilding supplements, Protein bars
182	1	838766080192	en						Protein bar																																		60 g (60 g)			Vega	vega	VEGA SPORT	Snacks, Dietary supplements, Bodybuilding supplements, Protein bars
183	1	838766008318	en						Sport Protein Bar																																		1 BAR (60 g)			Vega	vega	VEGA	Snacks, Dietary supplements, Bodybuilding supplements, Protein bars
184	1	838766008301	en						Sport Protein Bar																																		1 BAR (60 g)			Vega	vega	VEGA	Snacks, Dietary supplements, Bodybuilding supplements, Protein bars
185	1	713733447225	en						Meijer, protein meals bars, chocolate peanut butter																																		1 BAR (45 g)			Meijer, Meijer Inc.	meijer,meijer-inc	Meijer, Inc.	Snacks
186	1	713733447249	en						Protein meal bars																																		1 BAR (45 g)			Meijer, Meijer Inc.	meijer,meijer-inc	Meijer, Inc.	Snacks
187	1	8346121410	en						Chocolate Cookie Dough Protein Meal Bars																																		1 BAR (52 g)			Ksf Acquisition Corporation	ksf-acquisition-corporation	KSF Acquisition Corporation	Snacks
188	1	722252398000	en						Pirate peanut butter chocolate whole grain protein snack bars, pirate peanut butter chocolate																																		1 BAR (36 g)			Clif Bar And Company	clif-bar-and-company	Clif Bar and Company	Snacks
189	1	810390027101	en						Protein Bar																																		1 BAR (62 g)			Cellucor	cellucor	Woodbolt Distribution, LLC	Snacks, Dietary supplements, Bodybuilding supplements, Protein bars
190	1	842595100167	en						Protein Bar, Cookies and Cream																									Cookies and Cream Protein Bar								12 x 2.11oz bars	1 Bar	Foil package	en:foil-package	Fit Joy	fit-joy		Snacks, Meats, Sweet snacks, Bars, Cereal bars, Poultries, Dietary supplements, Bodybuilding supplements, Protein bars
191	1	842595100150	en						Protein bar																																		1 BAR (60 g)					FITJOY	Snacks
192	1	810390027118	en						Protein bar																																		1 BAR (63 g)					Woodbolt Distribution, LLC	Snacks
193	1	810390028047	en						Protein bar																																		1 BAR (62 g)					Woodbolt Distribution, LLC	Snacks
194	1	810390028061	en						Protein bar																																		1 BAR (62 g)					Woodbolt Distribution, LLC	Snacks
195	1	842595101188	en						Protein bar																																		1 BAR (62 g)					FITJOY	Snacks
196	1	842595101171	en						Protein bar																																		1 BAR (62 g)					FITJOY	Snacks
197	1	810390028030	en						Protein bar																																		1 BAR (60 g)					FIT JOY	Snacks
198	1	4680046721808	en						Chikabar Salted Caramel and Peanut																																	60g	60g	Plastic bag	en:plastic-bag	Chikalab	chikalab		Dietary supplements, Bodybuilding supplements, Protein bars
199	1	9319133336247	en						Protein																																	40 g	40g	Plastic	en:plastic	Carmans	carmans		Plant-based foods and beverages, Plant-based foods, Snacks, Sweet snacks, Nuts and their products, Bars, Nut bars
200	1	691535521063	en						Protein bars																																		1 BAR (50 g)			Nugo Dark	nugo-dark	NUGO DARK	Snacks, Sweet snacks, Cocoa and its products, Confectioneries, Chocolate candies
201	1	691535529069	en						Protein Bars																																		1 BAR (50 g)			Nugo Dark	nugo-dark	NUGO DARK	Snacks
202	1	691535528024	en						Protein bars																																		1 BAR (50 g)					NUGO DARK	Snacks
203	1	88718774	en						Chocolate pretzel with sea salt protein bar																																		1 BAR (50 g)					NUGO	Snacks
204	1	691535521018	en						Chocolate chocolate chip protein bar, chocolate chocolate chip																																		1 BAR (50 g)			Lifestyle Evolution Inc.	lifestyle-evolution-inc	Lifestyle Evolution, Inc.	Snacks
205	1	5060455515776	en						Superfood Bites, Raw Chocolate																																		serving			The Protein Works	the-protein-works		Dietary supplements, Bodybuilding supplements, Protein bars
206	1	853009004414	en						Sun butter & jelly protein bar																																		1 BAR (60 g)					AMRITA	Snacks
207	1	5060088705377	en						Cocoa Peanut Peak Protein Energy Chunks																																	60 g	60g	Plastic, PP - Polypropylene	en:plastic,en:pp-polypropylene	Trek	trek		Snacks, Sweet snacks, Dietary supplements, Bodybuilding supplements, Protein bars
208	1	5060468520538	en						Tribe Energy																																	42 g	42g	Bar	en:bar	Tribe	tribe		Snacks, Sweet snacks, Bars, Dietary supplements, Bodybuilding supplements, Energy bars, Protein bars, Protein Energy Bars
209	1	8594068261128	cs		Raw protein barrita de manteca de cacahuete sin				RAW protein peanut butter																																	50 g	50 g	en:Plastic	en:plastic	Bombus Energy	bombus-energy		Svačiny, Sladké svačiny, en:Bars, Doplněk stravy, en:Bodybuilding supplements, Energetické tyčinky, Proteinové tyčinky, en:Protein Energy Bars
210	1	3800225477901	en						Hemp and Chia											Hemp & Chia										100% био суров със суперхраи		100% økologisk raw frugt	100% Bio Rohkostriegel mit Superfoods	Hemp protein and Chia	Barra 100% organica de fruta cruda con superalimentos	Barre énergétique 100% bio	100% Cruda barretta bio alla frutta con proteine di canapa e semi di chia	100% Biologische en Raw reep met supervoedsel				30 g		Plastic film	en:plastic-film	Roo	roo		Snacks, Sweet snacks, Bars, Cereal bars
211	1	859583003027	en						Raw Cold-Pressed Protein Bar																																		1.7 ONZ (48 g)			Evo Hemp	evo-hemp	Hemp Health, LLC	Snacks, Dietary supplements, Bodybuilding supplements, Protein bars
212	1	3800231791138	en						Cacao, cacao nibs & orange pure raw organic protein bar																																		1 BAR (30 g)					KNOW-HOW GET IN SHAPE	Snacks
213	1	3800231791121	en						Coconut, vanilla & lemon pure raw organic protein bar																																		1 BAR (30 g)					KNOW-HOW GET IN SHAPE	Snacks
214	1	3800231791145	en						Peanut butter pure raw organic protein bar																																		1 BAR (30 g)					GET IN SHAPE	Snacks
215	1	20138011	en						Peanut butter protein balls																																	45 g	45g	Plastic, Paper, Bag, Film	en:plastic,en:paper,en:bag,en:film	Alesto,Lidl	alesto,lidl		Snacks, Sweet snacks, Bars, Dietary supplements, Bodybuilding supplements, Energy bars, Protein bars, Protein Energy Bars
216	1	858030008233	en						Chocolate cherry protein bar, chocolate cherry																																		1 BAR (52 g)					RXBAR	Snacks
217	1	859162007484	en						Protein bar																																		1 BAR (33 g)					RXBAR	Snacks
218	1	859162007446	en						Protein bar																																		1 BAR (33 g)					RXBAR	Snacks
219	1	21908112558	en						Protein lemon blueberry bars																																		1 BAR (52 g)					Small Planet Foods, Inc.	Snacks
220	1	21908112435	en						Lemon blueberry muffin protein bars																																		1 BAR (52 g)					Small Planet Foods, Inc.	Snacks
221	1	21908235882	en						Lärabar Lemon Blueberry Muffin Protein Bar																																		1 BAR (52 g)			Larabar	larabar	Small Planet Foods, Inc.	Plant-based foods and beverages, Plant-based foods, Snacks, Cereals and potatoes, Cereals and their products
222	1	21908235837	en						Apple cobbler protein bar																																		1 BAR (52 g)					Small Planet Foods, Inc.	Plant-based foods and beverages, Plant-based foods, Snacks, Cereals and potatoes, Cereals and their products
223	1	21908112381	en						Apple cobbler protein bars																																		1 BAR (52 g)					Small Planet Foods, Inc.	Snacks
224	1	21908235844	en						Almond butter chocolate brownie protein bar																																		1 BAR (52 g)					Small Planet Foods, Inc.	Plant-based foods and beverages, Plant-based foods, Snacks, Cereals and potatoes, Cereals and their products
225	1	21908112398	en						Plant based almond butter chocolate brownie protein bars																																		1 BAR (52 g)					Small Planet Foods, Inc.	Snacks
226	1	21908112527	en						Almond chocolate protein bar																																		1 BAR (52 g)					Small Planet Foods, Inc.	Snacks
227	1	193908002907	en						Plant protein bar																																					null	null
228	1	797776522682	en						Boule protéinée au citron protein balls			Boule protéinée au citron protein balls																						Boule protéinée au citron protein balls		Boule protéinée au citron protein balls						42 g ( 3 x 14 g)	42 g	Plastic	en:plastic	Boost Ball	boost-ball		Dietary supplements, Bodybuilding supplements, Protein bars
229	1	859162007644	en						Coconut Chocolate Protein Bar			Barre Protéinée noix de coco chocolat																														52 g	52 g			RXBAR	rxbar		Snacks, Dietary supplements, Bodybuilding supplements, Protein bars
230	1	8577770040106	en						High Protein Energy Bar																																		1 BAR (70 g)			Chicago Bar Company Llc	chicago-bar-company-llc	Chicago Bar Company	Snacks, Dietary supplements, Bodybuilding supplements, Protein bars
231	1	857777004263	en						Protein bar																																		1 BAR (52 g)					Chicago Bar Company	Snacks
232	1	857777004171	en						12 g. protein bar			RXBAR Apple Cinnamon																															1 BAR (52 g)					Chicago Bar Company	Snacks
233	1	857777004249	en						Apple cinnamon protein bars, apple cinnamon																																		1 BAR (52 g)					Chicago Bar Company	Snacks
234	1	857777004195	en						Protein bar, blueberry																																	52 g	1 BAR (52 g)			Rxbar	rxbar	Chicago Bar Company	Snacks, Dietary supplements, Bodybuilding supplements, Protein bars
235	1	858030008431	en						Blueberry protein bars																																		1 BAR (52 g)					RXBAR	Snacks
236	1	857777004294	en						Protein bar																																		1 BAR (52 g)			Chicago Bar Company	chicago-bar-company	Chicago Bar Company	Snacks, Dietary supplements, Bodybuilding supplements, Protein bars
237	1	857777004690	en						Protein Bar																																		1 BAR (52 g)					Chicago Bar Company	Snacks
238	1	857777004720	en						Protein bar																																		1 BAR (52 g)					Chicago Bar Company	Snacks
239	1	859162007200	en						Protein bar, chocolate sea salt			Rxbar chocolate sea salt																															1 BAR (52 g)					RXBAR	Snacks
240	1	857777004300	en						Protein bar			Chocolate sea salt bar																															1 BAR (52 g)					Chicago Bar Company	Snacks
241	1	857777004485	en						Chocolate sea salt protein bars-																																		1 BAR (52 g)					Chicago Bar Company	Snacks, Sweet snacks, Bars, Dietary supplements, Bodybuilding supplements, Energy bars
242	1	857777004225	en						Protein bar, coffee chocolate																																		1 BAR (52 g)					Chicago Bar Company	Snacks
243	1	857777004287	en						12 g. protein bar			RXBAR - Coconut Chocolat																															1 BAR (52 g)					Chicago Bar Company	Snacks
244	1	857777004911	en						Protein bar, coconut chocolate																																		1 BAR (52 g)					Chicago Bar Company	Snacks
245	1	858030008448	en						Coconut chocolate protein bars																																		1 BAR (52 g)					RXBAR	Snacks
246	1	858030008455	en						Chocolate chip protein bars																																		1 BAR (52 g)					RXBAR	Snacks
247	1	857777004218	es						Protein bar																																	52g	1 BAR (52 g)			Rxbar	rxbar	Chicago Bar Company	Botanas, Suplementos dietéticos, Suplementos de culturismo, Barritas de proteínas
248	1	859162007002	en						Protein bar																																		1 BAR (52 g)					RXBAR	Snacks
249	1	857777004706	en						Protein bar																																		1 BAR (52 g)					Chicago Bar Company	Snacks
250	1	857777004676	en						Protein bar, mixed berry																																		1 BAR (52 g)			Rxbar	rxbar	Chicago Bar Company	Snacks
251	1	859162007187	en						12 g. protein bar																																		1 BAR (52 g)					RXBAR	Snacks
252	1	857777004942	en						Protein bar																																		1 BAR (52 g)					Chicago Bar Company	Snacks
253	1	857777004898	en						Protein bar																																		1 BAR (52 g)					Chicago Bar Company	Snacks
254	1	857777004515	en						7g. protein bar																																		1 BAR (33 g)					Chicago Bar Company	Snacks
255	1	857777004782	en						Kids protein bar																																		1 BAR (33 g)					Chicago Bar Company	Snacks
256	1	857777004751	en						Protein bar, berry blast																																		1 BAR (33 g)					Chicago Bar Company	Snacks
257	1	85239121283	en						Protein Bars Blueberry																																	4	52g	Plastic, Paper	en:plastic,en:paper	Good & Gather, Target	good-gather,target		Dietary supplements, Bodybuilding supplements, Protein bars
258	1	732153236349	en						Performance protein bar coconut lime																																		1 BAR (53 g)					EPIC	Snacks
259	1	857777004010	en						Protein Bar																																		1 BAR (52 g)			Rxbar	rxbar	Chicago Bar Company	Snacks, Dietary supplements, Bodybuilding supplements, Protein bars
260	1	857777004027	en						Protein Bar																																		1 BAR (52 g)			Rxbar	rxbar	Chicago Bar Company	Snacks, Dietary supplements, Bodybuilding supplements, Protein bars
261	1	857777004799	en						Protein bar																																		1 BAR (33 g)					Chicago Bar Company	Snacks
262	1	857777004775	en						Protein bar, apple cinnamon raisin																																		1 BAR (33 g)					Chicago Bar Company	Snacks
263	1	857777004768	en						7g. protein bar, chocolate chip																																	1	1 BAR (33 g)			RXBAR	rxbar	Chicago Bar Company	Snacks
264	1	857777004805	en						Protein bar																																		1 BAR (33 g)					Chicago Bar Company	Snacks
265	1	857777004232	en						Protein bar, chocolate sea salt																																		1 BAR (52 g)			Rxbar	rxbar	Chicago Bar Company	Snacks, Dietary supplements, Bodybuilding supplements, Protein bars
266	1	857777004331	en						Protein bar, mint chocolate			Rx bar mint chocolate																															1 BAR (52 g)					Chicago Bar Company	Snacks
267	1	857777004348	en						Protein bar																																		1 BAR (52 g)					Chicago Bar Company	Snacks
268	1	857777004492	en						12 g. protein bar																																		1 BAR (52 g)					Chicago Bar Company	Snacks
269	1	858030008417	en						Chocolate sea salt protein bars																																		1 BAR (52 g)					RX BAR	Snacks
270	1	857777004522	en						Kids protein bars, chocolate chip																																		1 BAR (33 g)					Chicago Bar Company	Snacks
271	1	857777004188	en						Protein bar, Pumpkin Spice																									Protein bar								1	1 BAR (52 g)	Plastic	en:plastic	RXBAR	rxbar	Chicago Bar Company	Snacks, Sweet snacks, Bars, Dietary supplements, Bodybuilding supplements, Energy bars, Protein bars, Protein Energy Bars
272	1	859162007194	en						Pumpkin spice protein bar																																		1 BAR (52 g)					RXBAR	Snacks
273	1	691535901018	en						Dark chocolate sea salt egg whites fruits and nuts protein bar, dark chocolate sea salt																																		1 BAR (50 g)					Lifestyle Evolution, Inc.	Snacks
274	1	858030008264	en						Lemon protein bar, lemon			RXBAR																															1 BAR (52 g)					RXBAR	Snacks
275	1	858030008370	en						Lemon protein bar, lemon																																		1 BAR (52 g)					RXBAR	Snacks
276	1	857777004744	en						Protein bar																																		1 BAR (52 g)					Chicago Bar Company	Snacks
277	1	691535904019	en						Blueberry egg whites fruits and nuts protein bar, blueberry																																		1 BAR (50 g)					Lifestyle Evolution, Inc.	Snacks
278	1	691535903012	en						Maple pecan egg whites fruits and nuts protein bar, maple pecan																																		1 BAR (50 g)					Lifestyle Evolution, Inc.	Snacks
279	1	857777004546	en						Protein bar																																		1 BAR (52 g)					Chicago Bar Company	Snacks
280	1	857777004416	en						Maple sea salt protein bar			Maple Sea Salt Protein Bar																															1 BAR (52 g)					Chicago Bar Company	Snacks, Dietary supplements, Bodybuilding supplements, Protein bars
281	1	857777004003	en						Protein Bar																																		1 BAR (52 g)			Rxbar	rxbar	Chicago Bar Company	Snacks, Dietary supplements, Bodybuilding supplements, Protein bars
282	1	859162007170	en						Protein bar																																		1 BAR (52 g)					RXBAR	Snacks
283	1	859162007095	en						Protein bar																																		1 BAR (52 g)					RXBAR	Snacks
284	1	691535902015	en						Peanut butter egg whites fruits and nuts protein bar, peanut butter																																		1 BAR (50 g)					Lifestyle Evolution, Inc.	Snacks
285	1	857777004096	en						Protein Bar																																		1 BAR (52 g)			Rxbar	rxbar	Chicago Bar Company	Snacks, Dietary supplements, Bodybuilding supplements, Protein bars
286	1	857777004409	en						Protein bar																																		1 BAR (52 g)					Chicago Bar Company	Snacks
287	1	6262245001592	en						Coconut Mocha Protein Bar																																	45				Nobu	nobu		Dietary supplements, Bodybuilding supplements, Protein bars
288	1	5060379780496	en						Primal Pantry Cocoa Brownie Protein Bar																																	55 g	55g			The Primal Pantry	the-primal-pantry		Dietary supplements, Bodybuilding supplements, Protein bars
289	1	857777004683	en						Protein bar, peanut butter chocolate			RXBAR																															1 BAR (52 g)	Pack	en:pack			Chicago Bar Company	Snacks, Sweet snacks, Bars, Dietary supplements, Bodybuilding supplements, Energy bars, Protein bars
290	1	859162007477	en						7g. protein bar																																		1 BAR (33 g)					RXBAR KIDS	Snacks
291	1	859162007453	en						7g. protein bar																																		1 BAR (33 g)					RXBAR KIDS	Snacks
292	1	859162007491	en						Peanut butter chocolate protein bar																																		1 BAR (33 g)					RXBAR	Snacks
293	1	859162007217	en						Protein Bar																																		1 BAR (52 g)					RXBAR	Snacks
294	1	857777004904	en						Peanut butter chocolate protein bar ounce breakfast bar																																		1 BAR (52 g)					Chicago Bar Company	Snacks
295	1	858030008424	en						Peanut butter chocolate protein bars																																		1 BAR (52 g)					RXBAR	Snacks
296	1	857777004508	en						Protein bar																																		1 BAR (52 g)					Chicago Bar Company	Snacks
297	1	857777004270	en						Protein bar																																		1 BAR (52 g)					Chicago Bar Company	Snacks
298	1	859162007248	en						Protein bar			Peanut butter & berries protein bar																															1 BAR (52 g)					RXBAR	Snacks
299	1	859162007224	en						Protein bar																																		1 BAR (52 g)					RXBAR	Snacks
300	1	859162007118	en						7g. protein bar																																		1 BAR (33 g)					RXBAR	Snacks
301	1	859162007132	en						Kids protein bar																																		1 BAR (33 g)					RXBAR	Snacks
302	1	859162007125	en						Protein bar																																		1 BAR (33 g)					RXBAR	Snacks
303	1	21908402536	en						Larabar, fruit & nut protein bar, peanut butter cookie																																		1 BAR (55 g)			Larabar	larabar	Small Planet Foods, Inc.	Snacks
304	1	21908112428	en						Chocolate peanut butter cup protein bars																																		1 BAR (52 g)					Small Planet Foods, Inc.	Snacks
305	1	21908112541	en						Protein peanut butter chocolate bars																																		1 BAR (52 g)					Small Planet Foods, Inc.	Snacks
306	1	678246700086	en						Sweet potato + maple + pecan energy and protein bar																																		2.1 ONZ (60 g)					Bake Works, Inc.	Snacks
307	1	21908481722	en						Fruit & nut protein bar																																		1 BAR (60 g)			Larabar	larabar	Small Planet Foods, Inc.	Snacks
308	1	859162007583	en						Proteine bar			Barres protéinée																														52 g	52 g			Rebar	rebar		Dietary supplements, Bodybuilding supplements, Protein bars
309	1	5060221205320	fr						Grenade carb killa			Dark chocolate raspberry flavored high protein bar																																		GRENADE CARB KILLA	grenade-carb-killa		Snacks, Snacks sucrés, Barres, Barres de céréales, Compléments alimentaires, Compléments pour le Bodybuilding, Barres protéinées
310	1	9400581046762	en						Musashi Deluxe Protein Bar																																					Musashi	musashi		Dietary supplements, Bodybuilding supplements, Protein bars
311	1	733913009258	en						Whey protein bars																																		1.5 ONZ (43 g)					Forward Foods, LLC	Snacks
312	1	733913009272	en						Whey protein bar																																		3 ONZ (85 g)					Forward Foods, LLC	Snacks
313	1	733913009302	en						Detour, Whey Protein Bar, Caramel Peanut																																		1.5 ONZ (43 g)			Forward Foods Llc	forward-foods-llc	Forward Foods, LLC	Snacks
314	1	733913009326	en						Whey protein bar																																		1.5 ONZ (43 g)					Forward Foods, LLC	Snacks
315	1	733913010438	en						Whey protein bars																																		2.1 ONZ (60 g)					DETOUR SIMPLE	Snacks
316	1	733913010476	en						Whey protein bars																																		1.1 ONZ (30 g)					DETOUR SIMPLE	Snacks
317	1	733913010322	en						Salted caramel cookie dough whey protein bars																																		1.1 ONZ (30 g)					DETOUR SIMPLE	Snacks
318	1	733913010230	en						Detour, Simple, Whey Protein Bar, Chocolate Chip Caramel																																		2.1 ONZ (60 g)			Forward Foods Llc	forward-foods-llc	Forward Foods, LLC	Snacks
319	1	733913010308	en						Whey protein bars																																		1.1 ONZ (30 g)					DETOUR SIMPLE	Snacks
320	1	733913010216	en						Whey protein bars																																		2.1 ONZ (60 g)					DETOUR SIMPLE	Snacks
321	1	733913010285	en						Whey protein bars																																		1.1 ONZ (30 g)					DETOUR SIMPLE	Snacks
322	1	5712840020081	en			Protein	Protein		Protein			Protein				Protein				Protein												Ekologisk bar med tørrede Frugt 47% og Nødder 21%	Bio Riegel aus Trockenfrüchten 47% und Nüssen 21%	Organic bar with dried Fruit 47% and Nuts 21%		Barre biologique aux Fruits secs 47% et Noix 21%	Barretta biologica a base di Frutta essiccata 47% e Frutta a guscio 21%	Biologische bar met gedroogd Fruit 47% en Noten 21%				50 g	50g	Plastic, Bag	en:plastic,en:bag	Raw-Bite	raw-bite		Plant-based foods and beverages, Plant-based foods, Snacks, Sweet snacks, Nuts and their products, Bars, Dietary supplements, Bodybuilding supplements, Nut bars, Protein bars, fr:Barres aux fruits
323	1	759035901034	en						Organic Protein Snack Bar																																		1.4 ONZ (40 g)			Wella Bar	wella-bar	Gladder's Gourmet Cookies, Inc.	Snacks
324	1	759035901027	en						Organic Protein Snack Bar																																		1.9 ONZ (55 g)			Wella Bar	wella-bar	Gladder's Gourmet Cookies, Inc.	Snacks
325	1	759035952043	en						Fresh Ground Protein Bar																																		0.74 ONZ (21 g)			Lockhart Fine Foods	lockhart-fine-foods	Gladder's Gourmet Cookies, Inc.	Snacks, Dietary supplements, Bodybuilding supplements, Protein bars
326	1	759035901041	en						Organic protein snack bars																																		1.9 ONZ (55 g)			Wella Bar	wella-bar	Gladder's Gourmet Cookies, Inc.	Snacks
327	1	759035901010	en						Organic protein snack, powerful peanut																																		2 ONZ (58 g)			Wella Bar	wella-bar	Gladder's Gourmet Cookies, Inc.	Snacks
328	1	97421501964	en						Plant Protein Nourishing Snack Bar																																					Powerbar	powerbar		Dietary supplements, Bodybuilding supplements, Protein bars
329	1	813926005260	en						Peanut butter egg white protein bar, peanut butter																																		1 BAR (65.1 g)					Julian Bakery LLC	Snacks
330	1	813926003778	en						PaleoThin Protein Bar Pure Sunflower Butter																																	699.6g	59g			Julian Bakery	julian-bakery		Dietary supplements, Bodybuilding supplements, Protein bars
331	1	813926003426	en						Vanilla cake protein bar, vanilla cake																																		1 BAR (60 g)					Julian Bakery LLC	Snacks
332	1	813926002764	en						Paleo, Protein Bar, Caramel																																		1 BAR (60 g)			Julian Bakery Llc	julian-bakery-llc	Julian Bakery LLC	Snacks, Dietary supplements, Bodybuilding supplements, Protein bars
333	1	813926002757	en						Paleo, Protein Bar																																		60 g (1 BAR)			Julian Bakery Llc	julian-bakery-llc
334	1	4008391212886	de				Protein bar seitenbacher		Protein Bar																								Protoinriegal mit Schokoüberzug									70g℮				Seitenbacher	seitenbacher		Nahrungsergänzungsmittel, Nahrungsergänzungen für Bodybuilder, Proteinriegel
335	1	631656603828	en						Organic Protein Plant Based Nutritional Shake French Vanilla																																	680g	36g			Purely Inspired	purely-inspired		Dietary supplements, Bodybuilding supplements, Protein bars
336	1	627561000920	en						Keto Bar																																	1.4 oz (40g)				Hungry Buddha	hungry-buddha		Dietary supplements, Bodybuilding supplements, Protein bars
337	1	857064007021	en						Almond Coconut Protein Bar																																		1 BAR (70 g)					G2G Bar, LLC	Snacks
338	1	742832066761	en						Almond coconut protein bar, almond coconut																																		1 BAR (70 g)					Tufftek	Snacks
339	1	793573843678	en						Almond fruit nut protein bar, almond fruit nut																																		1 BAR (70 g)					G2G	Snacks
340	1	857064007045	en						Protein Bar																																		1 BAR (70 g)					G2G Bar, LLC	Snacks
341	1	857064007007	en						Almond chocolate chip protein bar																																		1 BAR (70 g)					G2G Bar, LLC	Snacks
342	1	857064007106	en						Peanut butter coconut chocolate protein bar																																		1 BAR (70 g)					G2G Bar, LLC	Snacks
343	1	40232520808	en						Protein bar peanut butter coconut chocolate, peanut butter coconut chocolate																																		1 BAR (70 g)					G2G	Snacks
344	1	793573843685	en						Peanut butter fruit nut protein bar, peanut butter fruit nut																																		1 BAR (70 g)					G2G	Snacks
345	1	857064007120	en						G2G Protein Bar Peanut Butter & Jelly																																		1 BAR (70 g)					G2G Bar, LLC	Snacks
346	1	793573843692	en						Peanut butter chocolate chip protein bar, peanut butter chocolate chip																																		1 BAR (70 g)					G2G	Snacks
347	1	857064007083	en						Protein bar G2G peanut butter chocolate chip																																		1 BAR (70 g)					G2G Bar, LLC	Snacks
348	1	742832066778	en						Peanut butter banana chocolate protein bar, peanut butter banana chocolate																																		1 BAR (70 g)					Tufftek	Snacks
349	1	753656715599	en						Blueberry beet acai protein & superfruit bar, blueberry, beet, acai																																		1 BAR (63 g)					ThinkThin, LLC	Snacks
350	1	753656713243	en						Protein & superfruit bars, blueberry beet acai																																		1 BAR (63 g)					ThinkThin, LLC	Snacks
351	1	753656713809	en						Protein & superfruit bars																																		1 BAR (37 g)					ThinkThin, LLC	Snacks
352	1	7613312093320	fr						Farmer Plus Cranberry-Protein			Farmer Plus Cranberry - Protein				Plus Cranberry - Proteina																										150 g	25g	Carton, Papier cartonné	en:cardboard,en:paperboard	Farmer	farmer		Snacks, Snacks sucrés, Barres, Barres de céréales, Compléments alimentaires, Compléments pour le Bodybuilding, Barres protéinées
353	1	97421090079	en						Protein snack bar																																		1 BAR (55 g)					Post Foods, LLC	Snacks
354	1	5060088709283	en						White choc and raspberry protein flapjacks			Protein flapjacks white choc & raspberry																						White chocolate flavour topped protein flapjack with raspberries								3 x 50g	50g			Trek	trek		Snacks, Sweet snacks, Bars, Dietary supplements, Bodybuilding supplements, Energy bars, Protein bars, Protein Energy Bars
355	1	5060088709269	en						Protein flapjacks: smooth lemon																									lemon flavoured flapjack								3 x 50 g	50 g	Plastic, Cardboard, Wrapper	en:plastic,en:cardboard,en:wrapper	Trek	trek		Snacks, Sweet snacks, Bars, Dietary supplements, Bodybuilding supplements, Protein bars
356	1	5060088709276	en						White choc & raspberry protein flapjack																																	50 g	50 g	Plastic, Mixed plastic film-wrapper	en:plastic,en:mixed-plastic-film-wrapper	Trek	trek		Snacks, Sweet snacks, Bars, Cereal bars, Dietary supplements, Bodybuilding supplements, Protein bars
357	1	5060088702307	en						Cocoa Oat Protein Flapjack Chocolate Flavour Topped			Trek Cocoa Oat Flapjack, Cocoa Oat																														50 g	50g	Plastic, Wrapper	en:plastic,en:wrapper	Trek	trek		Snacks, Sweet snacks, Bars, Dietary supplements, Bodybuilding supplements, Energy bars, Protein bars, Protein Energy Bars
358	1	689466796797	en						Protein chocolate coconut almond bar																																		1 BAR (50 g)					LOLA BAR	Snacks
359	1	733913010179	en						Whey protein yogurt drizzle oatmeal bar																																		1.3 ONZ (38 g)					Forward Foods, LLC	Snacks
360	1	5024293202755	en						Barre protéinée vanille caramel graines de chia																									Barre protéinée vanille caramel graines de chia								65 g	65 g	Plastic	en:plastic	LumberJack,Lumber Jack	lumberjack,lumber-jack		Snacks, Sweet snacks, Bars, Dietary supplements, Bodybuilding supplements, Protein bars
361	1	9355625000531	en						Custard protein bar
362	1	840609111406	en						Cookie Protein Bar																																		1 BAR (60 g)					GOOD! SNACKS	Snacks
363	1	840609111208	en						Protein Bar																																		1 BAR (60 g)					GOOD! SNACKS	Snacks
364	1	840609112106	en						Lemon Protein Bar																																		1 BAR (60 g)					GOOD! SNACKS	Snacks
365	1	840609113004	en						P.B protein bar																																		1 BAR (60 g)					GOOD! SNACKS	Snacks
366	1	732153031753	en						Savory protein bar																																		1 BAR (43 g)					EPIC	Snacks
367	1	732153029248	en						Venison Protein Bar																																		1 BAR (43 g)			Epic	epic	EPIC	Snacks, Dietary supplements, Bodybuilding supplements, Protein bars
368	1	864484000006	en						Protein Bar, Beef and Bacon																																		1 BAR (43 g)			First Kitchen Brands Llc	first-kitchen-brands-llc	BRICKS	Snacks, Dietary supplements, Bodybuilding supplements, Protein bars
369	1	890704002789	en						protein bar, chocolate mint																																		1 BAR (50 g)			Oatmega	oatmega	Boundless Nutrition	Snacks, Dietary supplements, Bodybuilding supplements, Protein bars
370	1	890704002857	en						Grass-fed whey protein bar																																		1 BAR (50 g)					Boundless Nutrition	Snacks
371	1	890704002819	en						Grass-fed whey protein bar																																		1 BAR (50 g)			Nutrition Shared	nutrition-shared	Boundless Nutrition	Snacks, Sweet snacks, Bars
372	1	890704002079	en						Grass-fed whey protein bar, blueberry																																		1 BAR (50 g)			Oatmega	oatmega	Boundless Nutrition	Snacks, Dietary supplements, Bodybuilding supplements, Protein bars
373	1	890704002826	en						Grass-fed whey protein bar																																		1 BAR (50 g)					Boundless Nutrition	Snacks
374	1	890704002802	en						Grass-fed whey protein bar																																		1 BAR (50 g)			Oatmega	oatmega	Boundless Nutrition	Snacks
375	1	890704002833	en						Grass-fed whey protein bar																																		1 BAR (50 g)			Oatmega	oatmega	Boundless Nutrition	Snacks, Dietary supplements, Bodybuilding supplements, Protein bars
376	1	890704002840	en						Grass-fed whey protein bar, lemon chia crisp																																		1 BAR (50 g)			Oatmega	oatmega	Boundless Nutrition	Snacks
377	1	890704002062	en						Grass-fed whey protein bars																																		1 BAR (50 g)			Boundless Nutrition Llc	boundless-nutrition-llc	Boundless Nutrition	Snacks
378	1	890704002796	en						Grass-fed whey protein bar																																		1 BAR (50 g)			Nutrition Shared	nutrition-shared	Boundless Nutrition	Snacks, Dietary supplements, Bodybuilding supplements, Protein bars
379	1	890704002048	en						Chocolate peanut protein bars																																		1 BAR (50 g)			Boundless Nutrition Llc	boundless-nutrition-llc	Amplify Snack Brands, Inc.	Snacks
380	1	890704002086	en						Blueberry grass-fed whey protein bar, blueberry																																		1 BAR (50 g)					Boundless Nutrition	Snacks
381	1	890704002208	en						Grass-fed whey protein bar, vanilla almond			Oatmega vanilla almond																															1 BAR (50 g)					Boundless Nutrition	Dietary supplements, Bodybuilding supplements, Protein bars
382	1	890704002642	en						Grass-fed whey protein bar, white chocolate raspberry																																		1 BAR (50 g)			Boundless Nutrition Llc	boundless-nutrition-llc	Boundless Nutrition	Snacks
383	1	890704002703	en						Protein bars																																		1 BAR (50 g)					Boundless Nutrition	Snacks
384	1	890704002215	en						Vanilla almond grass-fed whey protein bar, vanilla almond																																		1 BAR (50 g)					Boundless Nutrition	Snacks
385	1	890704002635	en						Grass-fed whey protein bar, lemon chia																																		1 BAR (50 g)					Boundless Nutrition	Snacks
386	1	890704002680	en						Lemon chia grass-fed whey protein bar, lemon chia																																		1 BAR (50 g)					Boundless Nutrition	Snacks
387	1	890704002055	en						Chocolate mint grass-fed whey protein bar, chocolate mint																																		1 BAR (50 g)			Boundless Nutrition Llc	boundless-nutrition-llc	Boundless Nutrition	Snacks
388	1	890704002031	en						Grass-fed whey protein bar, chocolate brownie			Protein bar																															1 BAR (50 g)					Boundless Nutrition	Snacks, Dietary supplements, Bodybuilding supplements, Protein bars
389	1	890704002024	en						Grass-fed whey protein bar, chocolate mint																																		1 BAR (50 g)					Boundless Nutrition	Snacks
390	1	890704002659	en						Grass-fed whey protein bar, chocolate coconut																																		1 BAR (50 g)					Boundless Nutrition	Snacks, Dietary supplements, Bodybuilding supplements, Protein bars
391	1	890704002017	en						Grass-fed whey protein bar, chocolate peanut																																		1 BAR (50 g)					Boundless Nutrition	Snacks
392	1	816926020097	en						Kids 7g protein & omega-3s bar																																		0.9 ONZ (25 g)					OATMEGA	Snacks
393	1	794504171228	en						Papa Steve's, Protein Bars, Blueberry Almond Crunch																																		2.5 ONZ (71 g)			Paradise Eximport Inc.	paradise-eximport-inc	Paradise Eximport, Inc.	Snacks
394	1	817719021116	en						Fit Crunch Peanut Butter and Jelly																																			Plastic	en:plastic	Chef Robert Irvine's	chef-robert-irvine-s		Snacks, Sweet snacks, Bars, Dietary supplements, Bodybuilding supplements, Energy bars, Protein bars, Protein Energy Bars
395	1	41498207106	en						Greek Yogurt Protein Chewy Bars, Mixed Berry																																		40 g (1 bar)			Millville, Aldi-Benner Company	millville,aldi-benner-company
396	1	856513002501	en						High Protein Bar, chocolate mint																																		1 BAR (54 g)			Nogii	nogii	Nogii International LLC	Snacks, Dietary supplements, Bodybuilding supplements, Protein bars
397	1	628451529170	en						Glutenull, hemp energy protein bar																																		20 g (20 g)			Glutenull	glutenull	GluteNull Bakery	Snacks
398	1	74345572157	en						Protein rich bar																																		1 BAR (55 g)					Weider Health and Fitness	Snacks
399	1	74345103726	en						Protein rich nutrition bar																																		1 BAR (35 g)			Weider Health And Fitness	weider-health-and-fitness	Weider Health and Fitness	Snacks
400	1	816524021144	en						Organic chocolate chippy sea salt protein bar mix																																		0.125 PACKAGE (52 g)					FOODSTIRS	Snacks, Sweet snacks, Biscuits and cakes, Cakes, Cooking helpers, Pastry helpers, Baking Mixes, Dessert mixes, Cake mixes
401	1	816524021168	en						Organic chocolate almond butter protein bar mix																																		0.125 PACKAGE (52 g)					FOODSTIRS	Snacks, Sweet snacks, Biscuits and cakes, Cakes, Cooking helpers, Pastry helpers, Baking Mixes, Dessert mixes, Cake mixes
402	1	793573225924	en						Protein Bar																																		60 g (1 BAR)			Quest Bar	quest-bar		Dietary supplements, Bodybuilding supplements, Protein bars
403	1	5060088704073	en						Cocoa Coconut Protein Flapjacks Chocolate Flavour Topped 3 x			Cocoa coconut																														3 x 50 g	50 g			Natural Balance Foods	natural-balance-foods		Snacks, Sweet snacks, Bars, Dietary supplements, Bodybuilding supplements, Energy bars, Protein bars
404	1	5392000116238	en						Protein Balls																																	105 g	26 g	Plastic	en:plastic	Jo's Absolute Nutrition	jo-s-absolute-nutrition		Dietary supplements, Bodybuilding supplements, Protein bars
405	1	5060221203784	en						Carb Killa High Protein Bar Jaffa Quake Chocolate Orange			Grenade Carb Killa Jaffa Quake																						High Protein Chocolate Bar								60 g	60 g			Grenade	grenade		Dietary supplements, Bodybuilding supplements, Protein bars
406	1	858133006310	en						Salted Almond Butter Protein Bars
407	1	722252101204	en						Energy bars crunchy peanut butter ounce protein bars																																	1 bar	1 BAR (68 g)			Clif Bar	clif-bar	Clif Bar and Company	Snacks, Sweet snacks, Bars, Dietary supplements, Bodybuilding supplements, Protein bars
408	1	30000321058	en						Protein baked bars, peanut butter chocolate																																		1 BAR (47 g)					The Quaker Oats Company	Snacks
409	1	30000321072	en						Protein baked bar, oatmeal raisin nut																																		1 BAR (47 g)					The Quaker Oats Company	Snacks
410	1	888849002030	en						Protein Bar																																		69.000000g			Quest	quest		Dietary supplements, Bodybuilding supplements, Protein bars
411	1	7203671582	en						Protein bars, peanut butter chocolate chip																																		1 BAR (40 g)			Harris Teeter	harris-teeter	Harris-Teeter Inc.	Snacks, Dietary supplements, Bodybuilding supplements, Protein bars
412	1	20744335	en						Protein cheey bars																																		1 BAR (40 g)					LIDL	Snacks
413	1	688267164309	en						Ahold protein granola bars peanut butter & dark choclate chips																																		1 BAR (40 g)			Ahold	ahold	Ahold USA, Inc.	Snacks
414	1	38000765520	en						Protein chewy bars, mixed nut																																		1 BAR (40 g)					The Kellogg Company	Snacks
415	1	39442081148	en						CarbRite Diet																									CarbRite Diet								56.7 g	serving	Plastic	en:plastic	S'mores,Doctor's	s-mores,doctor-s		Dietary supplements, Bodybuilding supplements, Protein bars
416	1	21130283590	en						Protein chewy bars																																		1 BAR (40 g)					Safeway, Inc.	Snacks
417	1	8346121427	en						Slim Fast, Protein Meal Bars, Chocolate Fudge Brownie																																		1 BAR (52 g)			Ksf Acquisition Corporation	ksf-acquisition-corporation	KSF Acquisition Corporation	Snacks
418	1	14054330327	en						Odwalla, protein bar																																		2 ONZ (56 g)					Odwalla, Inc.	Snacks
419	1	41268192687	en						Dark chocolate & peanut butter chewy protein bars, dark chocolate & peanut butter																																		1 BAR (40 g)					Hannaford Bros. Co.	Snacks
420	1	35826087751	en						Chewy Protein Bar, Dark Chocolate Peanut Butter																																		1 BAR (40 g)			Food Lion, Food Town Stores Inc.	food-lion,food-town-stores-inc	Food Town Stores Inc.	Snacks
421	1	11110869784	en						Protein chewy bars																																		1 BAR (40 g)			The Kroger Co.	the-kroger-co	The Kroger Co.	Snacks
422	1	2525761020312	en						High protein bar vegan																																					Eric Favre	eric-favre		Dietary supplements, Bodybuilding supplements, Protein bars
423	1	8718774021573	en						Vegan Protein Bar			Vegan Protein Bar, Cookie Dough Flavour																														60 g	60g			Body fit	body-fit		Dietary supplements, Bodybuilding supplements, Protein bars
424	1	624777007927	en						Fermented Vegan Protein+ Protein Bar																																		1 BAR (55 g)			Genuine Health	genuine-health	Genuine Health Inc.	Snacks
425	1	8585004502191	fr		Sport bar in cocoa coating, chocolate flavour				Sport bar in cocoa coating, chocolate flavour			Protein bar chocolate																			Proteinová tyčinka s čokoládou v kakové polevě			Protein bar with chocolate and cocoa topping								60 g				Tekmar	tekmar		Snacks, Compléments alimentaires, Compléments pour le Bodybuilding, Barres protéinées
426	1	5060088709252	en						Smooth Lemon protein Flapjack																																	50 g	50 g	Plastic	en:plastic	Trek	trek		Dietary supplements, Bodybuilding supplements, Protein bars
427	1	26192000	en						Nut Bars Choc Almond & Cranberry																																	225g 6 bars	37.5G 1 bar			Hillcrest,Aldi	hillcrest,aldi		Plant-based foods and beverages, Plant-based foods, Snacks, Sweet snacks, Nuts and their products, Bars, Cereal bars, Nut bars, Museli bars
428	1	9300695007089	en						protein caramel nut	protein caramel nut																																40 g				nature valley	nature-valley		Dietary supplements, Bodybuilding supplements, Protein bars
429	1	722252103307	en						nutrition bar, lemon zest																																	1.69 oz	1 BAR (48 g)			Luna Bar	luna-bar	Clif Bar and Company	Snacks, Dietary supplements, Bodybuilding supplements, Protein bars
430	1	643843716822	en						Vanilla almond creamy layered protein bar																																		1 BAR (59 g)					Premier Nutrition Corporation	Snacks
431	1	749826000527	en						Protein Bar																																		1 BAR (50 g)					Rexall Sundown, Inc.	Snacks
432	1	749826133546	en						Protein bar																																		1 BAR (50 g)					Rexall Sundown, Inc.	Snacks
433	1	749826140278	en						Protein bar																																		1 BAR (50 g)			Rexall Sundown Inc.	rexall-sundown-inc	Rexall Sundown, Inc.	Snacks
434	1	5055950610927	en						Munch Brilliant Birthday Cake Flavour High Protein Bar																									Macro munch saveur gâteau d'anniversaire								62 g	serving	fr:En sachet	fr:en-sachet	Bulk Powders	bulk-powders		Dietary supplements, Bodybuilding supplements, Protein bars, fr:Complément proteiné
435	1	888849000173	en						Barre de protéines Cookies and Cream																																	60 g	60.0g			QUEST	quest		Dietary supplements, Bodybuilding supplements, Protein bars
436	1	888849002191	en						barre de protéine biscuit aux brisures cho																																	60 g	60 g	Plastic	en:plastic	QuestBar	questbar		Dietary supplements, Bodybuilding supplements, Protein bars
437	1	786560181402	en						Met-Rx peanut butter pretzel protein bar																																		1 BAR (100 g)					Rexall Sundown, Inc.	Snacks
438	1	786560146869	en						Protein bar																																		1 BAR (85 g)					Rexall Sundown, Inc.	Snacks
439	1	786560016513	en						Protein bar																																		1 BAR (85 g)					Rexall Sundown, Inc.	Snacks
440	1	786560557122	en						Protein bar																																		1 BAR (85 g)			Met-Rx Nutrition Inc.	met-rx-nutrition-inc	Rexall Sundown, Inc.	Snacks
441	1	786560016520	en						Protein bar																																		1 BAR (85 g)					Rexall Sundown, Inc.	Snacks
442	1	786560016414	en						Protein bar																																		1 BAR (85 g)					Rexall Sundown, Inc.	Snacks
443	1	786560557108	en						Protein bar																																		1 BAR (85 g)			Met-Rx Nutrition Inc.	met-rx-nutrition-inc	Rexall Sundown, Inc.	Snacks
444	1	786560016421	en						Protein Bar																																		1 BAR (85 g)			Met-Rx Nutrition Inc.	met-rx-nutrition-inc	Rexall Sundown, Inc.	Snacks, Dietary supplements, Bodybuilding supplements, Protein bars
445	1	786560016216	en						Protein Bar																																		1 BAR (85 g)					Rexall Sundown, Inc.	Snacks
446	1	786560557115	en						Protein Bar																																		1 BAR (85 g)			Met-Rx Nutrition Inc.	met-rx-nutrition-inc	Rexall Sundown, Inc.	Snacks, Dietary supplements, Bodybuilding supplements, Protein bars
447	1	786560581974	en						Protein Bar																																		1 BAR (85 g)			Met-Rx Nutrition Inc.	met-rx-nutrition-inc	MET-RX NUTRITION, INC.	Snacks, Dietary supplements, Bodybuilding supplements, Protein bars
448	1	786560016223	en						Protein Plus Bar																																		1 BAR (85 g)			Met-Rx	met-rx	Rexall Sundown, Inc.	Snacks
449	1	786560319225	en						Protein bar																																		1 BAR (90 g)					Rexall Sundown, Inc.	Snacks
450	1	786560582018	en						Protein Bar																																		1 BAR (90 g)			Met-Rx	met-rx	Rexall Sundown, Inc.	Snacks, Dietary supplements, Bodybuilding supplements, Protein bars
451	1	786560557153	en						Protein Bar																																		1 BAR (90 g)			Met-Rx	met-rx	Rexall Sundown, Inc.	Snacks, Dietary supplements, Bodybuilding supplements, Protein bars
452	1	4260446581129	de						HEJ protein BAR - Cookies & Milk																																	60 g	60.0g	Kunststoff	en:plastic	HEJ	hej		Nahrungsergänzungsmittel, Nahrungsergänzungen für Bodybuilder, Proteinriegel
453	1	40000485650	en						Protein bar																																		2.82 ONZ (79.9 g)					MARATHON	Snacks
454	1	8588007031484	en						MaxSport Vibe Protein choco-caramel																									Protein bar with caramel flavour dipped in milk chocolate.								55g	55g	Plastic	en:plastic	MaxSport	maxsport		Dietary supplements, Bodybuilding supplements, Protein bars
455	1	50428480557	en						Protein Bar																																		1 BAR (45 g)			Gold Emblem Abound	gold-emblem-abound	GOLD EMBLEM ABOUND	Snacks, Dietary supplements, Bodybuilding supplements, Protein bars
456	1	5707577900324	en						Nutramino - Protein bar - Chunky Peanut & Caramel Flavor			Protein Bar Chunky Peanut & Caramel Flavour																	Nutramino - Protein bar - Chunky Peanut & Caramel Flavor					Protein bar with peanuts, caramel flavour filling and milk chocolate flavour coating, with sweeteners.							Proteinbar med jordnötter, fyllning med karamellsmak och överdrag av mjölkchoklad smak, innehåller sötningsmedel.	60g	60 g	Plastic	en:plastic	Nutramino	nutramino		Dietary supplements, Bodybuilding supplements, Protein bars
457	1	5391532120829	en						Fulfil																																	55 g	55g	Plastic	en:plastic	Fulfil	fulfil		Snacks, Sweet snacks, Bars, Dietary supplements, Bodybuilding supplements, Protein bars
458	1	5390691017964	en						Chocolate Caramel & Cookie Dough Vitamin & Protein Bar																									Vitamin & Protein Bar								55 g	55 g			Fulfil	fulfil		Dietary supplements, Bodybuilding supplements, Protein bars
459	1	5060350561106	en						Protein break bar																									Protein break bar								21.5 g	21g	Plastic	en:plastic	NOVO	novo		Snacks, Sweet snacks, Cocoa and its products, Confectioneries, Bars, Chocolate candies, Bars covered with chocolate
460	1	5057967138463	en						Vanilla Caramel Crunch Protein Bar																																					Tesco	tesco
461	1	5060221203937	en						Carb Killa High Protein Bar Chocolate Chip Cookie Dough			Carb Killa Cookie Dough																														12	60g			Grenade	grenade		Dietary supplements, Bodybuilding supplements, Protein bars
462	1	4011800295615	bg	Protein bar no added sugar Coconut Flavour					Protein Power Coconut																																	50 гр.	50 g			Corny	corny		en:Dietary supplements, en:Bodybuilding supplements, Протеинови блокчета
463	1	5391532120096	en									Hazelnut Whip Vitamin & Protein Bar																														55 g	55 g	Plastic	en:plastic	Fulfil	fulfil		Snacks, Sweet snacks, Bars, Dietary supplements, Bodybuilding supplements, Energy bars, Protein bars
464	1	3800224892132	en						FitSpo Delight Protein Bar - Cream Noisette			FitSpo Delight Protein Bar - Cream Noisette																														55 g	55g	Plastic	en:plastic	fitspo	fitspo		Dietary supplements, Bodybuilding supplements, Protein bars
465	1	634158794032	en						Indulgence																																	50 g	50 g	Plastic, Mixed plastic-packet	en:plastic,en:mixed-plastic-packet	Applied Nutrition	applied-nutrition		Snacks, Sweet snacks, Cocoa and its products, Confectioneries, Bars, Chocolate candies, Dietary supplements, Bars covered with chocolate, Bodybuilding supplements, Protein bars
466	1	3800224890961	bg	протеинов бар - Бисквити с крем					протеинов бар - бисквити с крем			protein bar																														65г				FitSpo	fitspo		en:Snacks, Сладки закуски, en:Dietary supplements, en:Bodybuilding supplements, Протеинови блокчета, en:Протеинов бар
467	1	660726525159	en						Protein Bar																																		1 BAR (63 g)			Cytosport Inc.	cytosport-inc	CytoSport, Inc.	Snacks, Dietary supplements, Bodybuilding supplements, Protein bars
468	1	660726525142	en						Everyday Performance Protein Bar																																		1 BAR (62 g)			Cytosport Inc.	cytosport-inc	CytoSport, Inc.	Snacks
469	1	660726525012	en						Barre protéinée amande cookie																									Barre protéinée amande cookie								64 g	serving	Plastic	en:plastic	Muscle Milk	muscle-milk		Dietary supplements, Bodybuilding supplements, Protein bars
470	1	660726525111	en						Protein Bar																																		1 BAR (64 g)			Cytosport Inc.	cytosport-inc	CytoSport, Inc.	Snacks, Dietary supplements, Bodybuilding supplements, Protein bars
471	1	660726525555	en						Protein bar																																		1 BAR (64 g)					CytoSport, Inc.	Snacks
472	1	660726525104	en						Protein Bar																																		1 BAR (64 g)			Cytosport Inc.	cytosport-inc	CytoSport, Inc.	Snacks, Dietary supplements, Bodybuilding supplements, Protein bars
473	1	660726525029	en						Protein bar																																	64 g	1 BAR (64 g)			Muscle Milk	muscle-milk	CytoSport, Inc.	Snacks
474	1	660726525128	en						Protein Bar																																		1 BAR (64 g)			Cytosport Inc.	cytosport-inc	CytoSport, Inc.	Snacks, Dietary supplements, Bodybuilding supplements, Protein bars
475	1	660726525326	en						Protein bar, chocolate peanut butter																																		1 BAR (64 g)			Cytosport Inc.	cytosport-inc	CytoSport, Inc.	Snacks, Dietary supplements, Bodybuilding supplements, Protein bars
476	1	660726525036	en						Protein bar																																		1 BAR (63 g)					CytoSport, Inc.	Snacks
477	1	660726525333	en						Protein bar																																		1 BAR (63 g)					CytoSport, Inc.	Snacks
478	1	660726525135	en						Protein Bar																																		1 BAR (63 g)			Cytosport Inc.	cytosport-inc	CytoSport, Inc.	Snacks, Dietary supplements, Bodybuilding supplements, Protein bars
479	1	660726525357	en						Peanut butter cookie flavored protein bar, peanut butter cookie																																		1 BAR (50 g)					CytoSport, Inc.	Snacks
480	1	660726525098	en						Protein bar																																	50g	1 BAR (50 g)			Muscule Milk	muscule-milk	CytoSport, Inc.	Snacks
481	1	660726525197	en						protein bar, peanut butter cookie																																		1 BAR (50 g)			Cytosport Inc.	cytosport-inc	CytoSport, Inc.	Snacks, Dietary supplements, Bodybuilding supplements, Protein bars
482	1	660726525166	en						protein bar, cookies 'n cream																																		1 BAR (50 g)			Cytosport Inc.	cytosport-inc	CytoSport, Inc.	Snacks, Dietary supplements, Bodybuilding supplements, Protein bars
483	1	660726525340	en						protein bar, cookies 'n cream																																		1 BAR (50 g)			Cytosport Inc.	cytosport-inc	CytoSport, Inc.	Snacks, Dietary supplements, Bodybuilding supplements, Protein bars
484	1	660726525302	en						Protein bar																																		1 BAR (49 g)					CytoSport, Inc.	Snacks
485	1	660726525401	en						protein bar, mint cookie crunch																																		1 BAR (49 g)			Cytosport Inc.	cytosport-inc	CytoSport, Inc.	Snacks, Dietary supplements, Bodybuilding supplements, Protein bars
486	1	660726525364	en						Birthday cake flavored protein bar, birthday cake																																		1 BAR (50 g)					CytoSport, Inc.	Snacks
487	1	660726525173	en						protein bars, birthday cake																																		1 BAR (50 g)			Cytosport Inc.	cytosport-inc	CytoSport, Inc.	Snacks, Dietary supplements, Bodybuilding supplements, Protein bars
488	1	660726525180	en						protein bar, double rocky road																																		1 BAR (49 g)			Cytosport Inc.	cytosport-inc	CytoSport, Inc.	Snacks, Dietary supplements, Bodybuilding supplements, Protein bars
489	1	660726525395	en						Protein bar																																		1 BAR (50 g)					CytoSport, Inc.	Snacks
490	1	660726525418	en						protein bar, lemon bliss																																		1 BAR (50 g)			Cytosport Inc.	cytosport-inc	CytoSport, Inc.	Snacks, Dietary supplements, Bodybuilding supplements, Protein bars
491	1	4779050060161	en						Cheatless Protein Bar																																	45g	45g (45 g)			Cheatless	cheatless		Dietary supplements, Bodybuilding supplements, Protein bars
492	1	5060221201605	en						Carb Killa Fudge Brownie																									Carb Killa Fudge Brownie								60 G	60 g	Plastic	en:plastic	Grenade	grenade		Dietary supplements, Bodybuilding supplements, Protein bars
493	1	5060221201391	de						Carb Killa			Carb Killa High Protein Bar Caramel Chaos																						Caramel flavour protein bar in milk chocolate with sweeteners		Carb Killa Caramel Chaos		Eiwitreep met karamelsmaak in melkchocolade met zoetstoffen				60 g	serving	Kunststoff, Folie, en:Mixed plastic-wrapper	en:plastic,en:film,en:mixed-plastic-wrapper	Grenade	grenade		Imbiss, Süßer Snack, Süßwaren, Nahrungsergänzungsmittel, Nahrungsergänzungen für Bodybuilder, Proteinriegel
494	1	850009682321	en						Karamell Choklad Bar																																	50 G				Nick's	nick-s		Dietary supplements, Bodybuilding supplements, Protein bars
495	1	41498276645	en						Triple chocolate high protein wafer bar, triple chocolate																																		1 WAFER (40 g)					ELEVATION	Snacks
496	1	41498276669	en						Vanilla creme high protein wafer bar, vanilla creme																																	7 oz	1 WAFER (40 g)					ELEVATION	Snacks
497	1	8436046973848	en						ZerQbar Black Cookies Cream Flavor																																		60g	Bag, Individual bag	en:bag,en:individual-bag	Quamtrax	quamtrax		Dietary supplements, Bodybuilding supplements, Protein bars
498	1	3800224890725	en						Fit spo Hazelnut																																	60 g	60g	Plastic	en:plastic	Fitspo	fitspo		Dietary supplements, Bodybuilding supplements, Protein bars
499	1	4056489038610	de				Protein Bar Kokos																																			45g	45g	en:Riegel	en:riegel	IronMaxx Nutrition GmbH	ironmaxx-nutrition-gmbh		Nahrungsergänzungsmittel, Nahrungsergänzungen für Bodybuilder, Proteinriegel, en:Nahrungsergänzungen für Bodybuilder, en:Nahrungsergänzungsmittel, en:Proteinriegel
500	1	5060119292272	en						Diet whey dark chocolate mocha																																		63g	Plastic	en:plastic	Phd	phd		Dietary supplements, Bodybuilding supplements, Protein bars
501	1	791083649384	en						Pure milk protein bar																																		1 BAR (50 g)					Ross Products Division	Snacks
502	1	791083649421	en						Pure milk protein bars																																		1 BAR (50 g)					Ross Products Division	Snacks
503	1	791083649513	en						Pure milk protein bars																																		1 BAR (50 g)					Ross Products Division	Snacks
504	1	791083649490	en						Pure milk protein bars																																		1 BAR (50 g)					Ross Products Division	Snacks
505	1	4056489038627	en						Protein Bar																																	135 g	45g	Plastic, Container	en:plastic,en:container	Lidl	lidl		Snacks, Sweet snacks, Bars, Dietary supplements, Bodybuilding supplements, Energy bars
506	1	4006643130179	en						Barre protéinée au lait																									Barre protéinée au lait								35 g	serving	Plastic	en:plastic	Multipower	multipower		Dietary supplements, Bodybuilding supplements, Protein bars
507	1	4260363485258	en									Protein Bar extra chocolat																														65g		Plastic, Recycled material, Recycled plastic	en:plastic,en:recycled-material,en:recycled-plastic	Foodspring	foodspring		Snacks, Sweet snacks, Cocoa and its products, Confectioneries, Bars, Chocolate candies, Dietary supplements, Bars covered with chocolate, Bodybuilding supplements, Protein bars
508	1	5600380894258	en						Zero snack																									Zero snack Brownie								35 g	35 g	Plastic	en:plastic	Prozis,Zero Snack	prozis,zero-snack		Snacks, Sweet snacks, Cocoa and its products, Confectioneries, Bars, Chocolate candies, Dietary supplements, Bars covered with chocolate, Bodybuilding supplements, Protein bars
509	1	5400606010277	de				Amfit Nutrition Proteinriegel - Cookies & Cream		Amfit Nutrition High protein bar - Cookies & Cream			Amfit Nutrition High protein bar - Cookies & Cream																															60g	Kasten	en:box	Amfit Nutrition	amfit-nutrition		Nahrungsergänzungsmittel, Nahrungsergänzungen für Bodybuilder, Proteinriegel
510	1	5391532122441	en						Chocolate Brownie Vitamin & Protein Bar																																	55 h	55g	Plastic	en:plastic	Fulfil	fulfil		Dietary supplements, Bodybuilding supplements, Protein bars
511	1	7340001800715	en						Salty peanut protein bar			Salty peanut protein bar																	Salty peanut protein bar													1 bar	55g			Barebells	barebells		Snacks, Sweet snacks, Bars, Dietary supplements, Bodybuilding supplements, Protein bars
512	1	7340001801668	sv																										Barre proteine halzelnut nougat													55g	55g			tyngre	tyngre		Snacks, Söta snacks, en:Bars, Kosttillskott, en:Bodybuilding supplements, en:Energy bars, en:Protein bars, en:Protein Energy Bars
513	1	5390691018022	fr						Milk Chocolate & Mint Vitamin & Protein Bar			Milk Chocolate & Mint Vitamin & Protein Bar																						Protein Bar								55 g	55 g			Fulfil	fulfil		Compléments alimentaires, Compléments pour le Bodybuilding, Barres protéinées
514	1	3800224890701	bg	coconut high protein bar					Protein bar																																	60 gram (2x30gr.)	30g			fitspo	fitspo		en:Snacks, Сладки закуски, en:Bars, en:Dietary supplements, en:Bodybuilding supplements, Енергийни блокчета, Протеинови блокчета, en:десерт
515	1	5033579018539	en						R-bar Cookies and Cream, Stevia																																	60g				R bar	r-bar		Dietary supplements, Bodybuilding supplements, Protein bars
516	1	4260363485265	it						Protein bar							Protein Bar Soft Caramel																										65 g		Riegel	it:riegel	Foodspring	foodspring		Supplementi dietetici, Integratori per bodybuilding, Barrette proteiche
517	1	7622210931993	en						Boost + Protein																																	49 g	49 g	Film	en:film	Cadbury	cadbury		Dietary supplements, Bodybuilding supplements, Protein bars
518	1	6430051519673	en						Dream																																	45g	45g			Leader	leader		Dietary supplements, Bodybuilding supplements, Protein bars
519	1	4029679996915	de				Protein Plus																										iweibriegel für Sportler mit Nilchschokoladenkuvertüire mit Sißungsmitel. Schokolade-Kaffee-Geschmack.			Barre protéinée pour sportifs, enrobée de chocolat au lait de couverture avec édulcorant. Gout chocaat						35g	35g			Power Bar	power-bar		Imbiss, Süßer Snack, Riegel, Nahrungsergänzungsmittel, Nahrungsergänzungen für Bodybuilder, Proteinriegel
520	1	602652170133	en						Kind, protein plus bar, almond walnut macadamia																																		1 BAR (40 g)			Kind, Kind Inc.	kind,kind-inc	KIND Inc.	Snacks
521	1	602652171130	en						Protein bar, almond walnut macadamia with peanuts																																		1 bar (40 g)					KIND Inc.	Snacks
522	1	5391532122656	en						Fulfil chocolate caramel flavour vitamin & protein bar																																	40 g	40g			Fulfil	fulfil		Dietary supplements, Bodybuilding supplements, Protein bars
523	1	856513002815	en						High protein bar																																		1 BAR (54 g)					Nogii International LLC	Snacks
524	1	856513002808	en						High Protein Bar, Cocoa Brownie																																		1 BAR (54 g)			Nogii	nogii	Nogii International LLC	Snacks, Dietary supplements, Bodybuilding supplements, Protein bars
525	1	856513002662	en						Super Protein Bar																																		1 BAR (94 g)			Nogii	nogii	Nogii International LLC	Snacks, Dietary supplements, Bodybuilding supplements, Protein bars
526	1	691535451018	en						Gluten Free Dark Chocolate Crunch																																		1 BAR (45 g)			Lifestyle Evolution Inc.	lifestyle-evolution-inc	Lifestyle Evolution, Inc.	Snacks, Dietary supplements, Bodybuilding supplements, Protein bars
527	1	686207803028	en						Protein bar																																		1 BAR (40 g)					SIMPLY PROTEIN	Snacks
528	1	686207803011	en						Protein bar																																		1 BAR (40 g)					SIMPLY PROTEIN	Snacks
529	1	850003767314	en						Chocolate campfire protein bar																																		1 BAR (35 g)					LUCKY BAR	Snacks
530	1	850003767017	en						Luckybar chocolate campfire protein bar																																		1 BAR (35 g)					LUCKYBAR	Snacks
531	1	850003767024	en						Pirate peanut butter chocolate protein bar																																		1 BAR (35 g)					LUCKYBAR	Snacks
532	1	850003767338	en						Strawberry sandcastle protein bar																																		1 BAR (35 g)					LUCKYBAR	Snacks
533	1	850003767031	en						Strawberry sandcastle protein bar																																		1 BAR (35 g)					LUCKYBAR	Snacks
534	1	850003767291	en						Pirate peanut butter chocolate protein bar																																		1 BAR (35 g)					LUCKYBAR	Snacks
535	1	4088600440200	en						Cookie Dough Flavour High Protein Bar																																					Aldi	aldi		Dietary supplements, Bodybuilding supplements, Protein bars
536	1	9319133333550	en						Proteine bar yoghurt & berry																									Muesli bar								200g 5 bars	40g	Box	en:box	Carman's	carman-s		Snacks, Sweet snacks, Bars, Cereal bars, Dietary supplements, Bodybuilding supplements, Protein bars
537	1	858133006334	en						Paleo protein bar, salted almond nut butter																																		1 BAR (42 g)					CAVE MAN	Plant-based foods and beverages, Plant-based foods, Fats, Vegetable fats
538	1	9319133334472	en						Carman's Gourmet Protein Bars Salted Dark Choc & Almond																																	200 g	40 g	Box, Cardboard	en:box,en:cardboard	Carman's	carman-s		Snacks, Sweet snacks, Bars, Cereal bars
539	1	9319133333987	en						Protein yoguhurt & nut																																	200 g				Carman's	carman-s		Snacks, Sweet snacks, Bars
540	1	9319133334465	en						Protein bar																																	40 g	40 g			Carman's	carman-s		Snacks, Sweet snacks, Bars, Cereal bars, Dietary supplements, Bodybuilding supplements, Protein bars
541	1	9319133335585	en						Protein Cookies & Cream Bars																																	200 g	40g	Box, Cardboard	en:box,en:cardboard	Carman's	carman-s		Snacks, Sweet snacks, Bars
542	1	5024293202779	en						Barre protéinée flapjack gingembre, orange, chocolat noir																									Barre protéinée flapjack gingembre, orange, chocolat noir								65 g	serving	Plastic	en:plastic	LumberJack,Lumber Jack	lumberjack,lumber-jack		Snacks, Sweet snacks, Bars, Dietary supplements, Bodybuilding supplements, Protein bars, fr:Flapjack
543	1	5060578321278	en						Smart Jack protein and oat flapjack																									Barre chocolat noisette								60 g	serving	Plastic	en:plastic	PhD	phd		Snacks, Sweet snacks, Bars, Dietary supplements, Bodybuilding supplements, Protein bars
544	1	5060119294290	en						Barre protéinée flapjack triple chocolat																									Barre protéinée flapjack triple chocolat								60 g	60 g	Plastic	en:plastic	PhD,PhD Smart Jack	phd,phd-smart-jack		Dietary supplements, Bodybuilding supplements, Protein bars
545	1	5060119293347	en						Smart Jack Protein & Oat Flapjack Blueberry Muffin																									Barre myrtilles muffin								60 g	60g	Plastic	en:plastic	PhD,Smart jack	phd,smart-jack		Dietary supplements, Bodybuilding supplements, Protein bars
546	1	5060119293316	en						Smart jack chocolat cacahuète																									Smart jack chocolat cacahuète								60 g	60 g	Plastic	en:plastic	PhD	phd		Dietary supplements, Bodybuilding supplements, Protein bars
547	1	5055936810266	en						Protein flapjack			High Protein Flapjack (sample) - Chocolate - 80G																														80g	80g			Myprotein	myprotein		Dietary supplements, Bodybuilding supplements, Protein bars
548	1	602652204029	en						Maple cinnamon breakfast protein bars			Kind Breakfast Protein Maple Cinn 4CT																															2 BARS (50 g)			Kind	kind	KIND Inc.	Snacks
549	1	602652203053	en						Protein bar																																		2 BARS (50 g)			Kind	kind	KIND Inc.	Snacks
550	1	602652204012	en						Breakfast protein bars			Breakfast protein																															2 BARS (50 g)			Kind	kind	KIND Inc.	Snacks, Dietary supplements, Bodybuilding supplements, Protein bars
551	1	5060183673731	en						Chewy Roasted Nut Bars																																	160g	40g	Cardboard box	en:cardboard-box	Stoats	stoats		Snacks, Sweet snacks, Bars, Cereal bars, Dietary supplements, Bodybuilding supplements, Protein bars
552	1	602652204005	en						Bar breakfast protein																																	7.04 oz	2g	Plastic, Cardboard	en:plastic,en:cardboard	Kind	kind	KIND Inc.	Plant-based foods and beverages, Snacks
553	1	860000782524	en						Blueberry almond protein + probiotic bar, blueberry almond																																		1 BAR (50 g)					LOLA	Snacks
554	1	860000782500	en						Dark chocolate almond protein + probiotic bar, dark chocolate almond																																		1 BAR (50 g)					LOLA	Snacks
555	1	860000782517	en						Dark chocolate cherry protein + probiotic bar, dark chocolate cherry																																		1 BAR (50 g)					LOLA	Snacks
556	1	753656718392	en						Think! Keto protein bar																																								Snacks
557	1	851770006330	en						Orgain protein snack bar																																		1 BAR (40 g)			Orgain	orgain	ORGAIN	Snacks
558	1	851770006385	en						Peanut butter chocolate chunk plant based protein bar, peanut butter chocolate chunk																																		1 BAR (40 g)					ORGAIN	Snacks
559	1	851770006354	en						Orgain protein snack bar																																		1 BAR (40 g)					ORGAIN	Snacks
560	1	851770006408	en						Organic Plant-Based Protein Bar, Peanut Butter																																		1 BAR (40 g)					ORGAIN	Snacks
561	1	851770008099	en						Protein bar chocolate brownie																																		1 BAR (40 g)					Orgain, Inc.	Snacks
562	1	851770006316	en						Protein snack bar																																		1 BAR (40 g)					ORGAIN	Snacks
563	1	851770006323	en						Orgain snack protein bar																																		1 BAR (40 g)					ORGAIN	Snacks
564	1	851770006378	en						S'mores plant based protein bar																																		1 BAR (40 g)					ORGAIN	Snacks
565	1	860014001451	en						Caramel sea salt collagen protein bar																																		1 BAR (38 g)					MCTBar	Snacks
566	1	753656715605	en						Lemon cranberry chia protein & superfruit bars, lemon cranberry chia																																		1 BAR (60 g)					ThinkThin, LLC	Snacks
567	1	753656713274	en						Protein & superfruit bars, lemon cranberry chia																																		1 BAR (60 g)					ThinkThin, LLC	Snacks
568	1	753656713823	en						Lemon cranberry chia protein & superfruit bars, lemon cranberry chia																																		1 BAR (36 g)					ThinkThin, LLC	Snacks
569	1	857618004117	en						The superfood protein bar, dark chocolate brownie cacao																																		1 BAR (48 g)			Organically Raw Llc	organically-raw-llc	SHANTI BAR	Snacks
570	1	857618004100	en						The superfood protein bar, crunchy almond spirulina																																		1 BAR (48 g)					SHANTI BAR	Snacks
571	1	857618004094	en						The superfood protein bar, salted nutty caramel coconut																																		1 BAR (48 g)			Organically Raw Llc	organically-raw-llc	SHANTI BAR	Snacks
572	1	853409003192	en						protein bar, Quinoa Chocolate Chip Crunch																																		1 BAR (75 g)			22 Days Nutrition	22-days-nutrition	CoExist Nutrition	Snacks, Dietary supplements, Bodybuilding supplements, Protein bars
573	1	853409003178	en						Organic protein bar																																		1 BAR (75 g)			22 Days Nutrition	22-days-nutrition	CoExist Nutrition	Snacks, Dietary supplements, Bodybuilding supplements, Protein bars
574	1	853409003307	en						Protein bar																																		1 BAR (75 g)			22 Days Nutrtion	22-days-nutrtion	CoExist Nutrition	Empty, Proposed-for-deletion
575	1	853409003321	en						Organic Protein Bar																																		1 BAR (75 g)			22 Days Nutrition	22-days-nutrition	CoExist Nutrition	Snacks, Dietary supplements, Bodybuilding supplements, Protein bars
576	1	857618004148	en						The superfood protein bar, mango cashew turmeric																																		1 BAR (58 g)					SHANTI BAR	Snacks
577	1	857618004155	en						The superfood protein bar, mexican chocolate mulberry																																		1 BAR (58 g)					SHANTI BAR	Snacks
578	1	68958355092	en						Pure Food Organic Vegan Greens Protein Bar 15g																																		75 g (1 BAR)			Whole Earth & Sea	whole-earth-sea
579	1	857618004131	en						The superfood protein bar, white chocolate goldenberry																																		1 BAR (58 g)					SHANTI BAR	Snacks
580	1	853409003871	en						Plant power protein bar																																		1 BAR (44 g)					CoExist Nutrition	Snacks
581	1	853409003598	en						Plant power protein bar																																		1 BAR (44 g)					CoExist Nutrition	Snacks
582	1	853409003857	en						Plant power protein bar																																		1 BAR (47 g)					CoExist Nutrition	Snacks
583	1	853555006696	en						Macrobar organic vegan protein bars coconut +																																		1 BAR (65 g)					GOMACRO	Snacks
584	1	853555006689	en						Organic Coconut Almond Butter Chocolate Chip Bar			Organic Coconut Almond Butter Chocolate Chip Bar																															1 BAR (65 g)			Go Macro	go-macro	GOMACRO	Snacks, Dietary supplements, Bodybuilding supplements, Protein bars
585	1	181945000871	en						Macrobar organic vegan protein bars cashew caramel																																		1 BAR (60 g)					GOMACRO	Snacks
586	1	853555006450	en						Macro bar																																	12 bars	1 BAR (65 g)			gomacro	gomacro	GOMACRO	Snacks, Dietary supplements, Bodybuilding supplements, Protein bars
587	1	829835005109	en						Superfood Protein Bar																																		2.1 ONZ (60 g)			Amazing Grass	amazing-grass	Grass Advantage	Snacks, Dietary supplements, Bodybuilding supplements, Protein bars
588	1	829835000296	en						Plant-Based Protein Bar, Chocolate Peanut Butter																																		2.1 ONZ (60 g)			Amazing Grass	amazing-grass	Grass Advantage	Snacks, Dietary supplements, Bodybuilding supplements, Protein bars
589	1	181945000062	en						Macrobar organic vegan protein bars peanut butter																																		1 BAR (69 g)			Go Macro Llc	go-macro-llc	GOMACRO	Snacks
590	1	181945000802	en						Macrobar organic vegan protein bars peanut butter																																		1 BAR (69 g)					GOMACRO	Snacks
591	1	181945000857	en						Macrobar organic vegan protein bars peanut butter																																		1 BAR (65 g)					GOMACRO	Snacks
592	1	853555006597	en						Macrobar organic vegan protein bars maple sea salt ounce bars																																		1 BAR (65 g)					GOMACRO	Snacks
593	1	181945000895	en						Macrobar organic vegan protein bars sunflower																																		1 BAR (65 g)					GOMACRO	Snacks
594	1	815709021801	en						Collagen protein bar																																		1 BAR (45 g)					BULLETPROOF	Snacks
595	1	815709021795	en						Collagen protein bar																																		1 BAR (45 g)					BULLETPROOF	Snacks
596	1	815709021498	en						Fudge brownie collagen protein bar, fudge brownie			Fudge brownie collagen protein bar																															1 BAR (45 g)					BULLETPROOF	Snacks
597	1	815709022860	en						Collagen protein bar																																		1 BAR (45 g)					BULLETPROOF	Snacks
598	1	815709023577	en						Vanilla shortbread collagen protein bar																																		1 BAR (45 g)					BULLETPROOF	Snacks
599	1	815709021825	en						Chocolate chip cookie dough collagen protein bar																																		1 BAR (45 g)					BULLETPROOF	Snacks
600	1	858236003230	en						Chocolate sea salt crisp protein bar, chocolate sea salt																																		1 BAR (48 g)					SQUARE ORGANICS	Snacks
601	1	858236003209	en						Crisp protein bar			Peanut Butter Protein Crispy - Dark Chocolate Chip																															1 BAR (48 g)			Square Organics	square-organics	SQUARE ORGANICS	Snacks
602	1	858236003223	en						Nut butter & popped grains crisp toasted coconut protein bar, toasted coconut																																		1 BAR (48 g)					SQUARE ORGANICS	Snacks
603	1	858236003179	en						Chocolate coated organic protein bar																																		1 BAR (44 g)					SQUARE ORGANICS	Snacks
604	1	858236003148	en						Organic protein bar																																		1 BAR (48 g)			Hipsquare	hipsquare	SQUARE ORGANICS	Snacks
605	1	858236003162	en						Organic protein bar																																		1 BAR (48 g)					SQUARE ORGANICS	Snacks
606	1	858236003056	en						Organic protein bar																																		1 BAR (48 g)					SQUARE ORGANICS	Snacks
607	1	858236003032	en						Chocolate coated organic protein bar																																		1 BAR (48 g)			Hipsquare	hipsquare	SQUAREORGANICS	Snacks, Dietary supplements, Bodybuilding supplements, Protein bars
608	1	858236003001	en						Organic protein bar																																		1 BAR (48 g)			Hipsquare	hipsquare	SQUARE ORGANICS	Snacks, Dietary supplements, Bodybuilding supplements, Protein bars
609	1	858236003155	en						Organic protein bar																																		1 BAR (44 g)					SQUARE ORGANICS	Snacks
610	1	858236003391	en						Chocolate covered cookie dough protein bar																																		1 BAR (44 g)					hipsquare	Snacks
611	1	858236003025	en						Organic protein bar																																		1 BAR (48 g)			Hipsquare	hipsquare	SQUARE ORGANICS	Snacks, Dietary supplements, Bodybuilding supplements, Protein bars
612	1	858236003094	en						Organic protein bar																																		1 BAR (48 g)			Hipsquare	hipsquare	SQUARE ORGANICS	Snacks, Dietary supplements, Bodybuilding supplements, Protein bars
613	1	858236003049	en						Organic protein bar																																		1 BAR (48 g)			Hipsquare	hipsquare	SQUARE ORGANICS	Snacks, Dietary supplements, Bodybuilding supplements, Protein bars
614	1	858236003018	en						Organic protein bar																																		1 BAR (48 g)			Hipsquare	hipsquare	SQUARE ORGANICS	Snacks, Dietary supplements, Bodybuilding supplements, Protein bars
615	1	858236003063	en						Organic protein bar chocolate coated																																		1 BAR (48 g)			Squarebar	squarebar	SQUARE ORGANICS	Snacks, Dietary supplements, Bodybuilding supplements, Protein bars
616	1	858236003070	en						Organic protein bar																																		1 BAR (48 g)					SQUARE ORGANICS	Snacks
617	1	858236003100	en						Organic protein bar chocolate coated																																		1 BAR (48 g)			Hipsquare	hipsquare	SQUARE ORGANICS	Snacks, Dietary supplements, Bodybuilding supplements, Protein bars
618	1	853409003017	en						Vegan Protein Bar																																		1 BAR (50 g)			22 Days	22-days	CoExist Nutrition	Snacks, Dietary supplements, Bodybuilding supplements, Protein bars
619	1	696859267260	en						No Junk Raw Protein Bar Dark Chocolate Coconut																																		65 g (2.3 ONZ)			Topo-Logic Systems Inc.	topo-logic-systems-inc
620	1	691535481022	en						Organic protein bars																																		1 BAR (50 g)					Lifestyle Evolution, Inc.	Snacks
621	1	691535483019	en						Go Organic, Protein Bar, Dark Chocolate Pomogranate																																		1 BAR (50 g)			Lifestyle Evolution Inc.	lifestyle-evolution-inc	Lifestyle Evolution, Inc.	Snacks
622	1	691535485020	en						Organic protein bars																																		1 BAR (50 g)					Lifestyle Evolution, Inc.	Snacks
623	1	853009004087	en						Protein Bar																																		1 BAR (60 g)			Amrita	amrita	Amrita Health Foods	Snacks, Dietary supplements, Bodybuilding supplements, Protein bars
624	1	2000000132233	en						Kit's Organic Fruit & Nut Bar Peanut Butter																									Granola Bar								50 g				Clif Bar	clif-bar		Snacks, Sweet snacks, Bars, Cereal bars, Dietary supplements, Bodybuilding supplements, Energy bars, Protein bars
625	1	857618004438	en						The superfood protein bar, nut butter chocolate chip maca																																		1 BAR (53 g)					SHANTI BAR	Snacks
626	1	855569110802	en						Chocolate walnut brownie protein bar																																		1 BAR (62 g)					PERFECT BAR	Snacks
627	1	851770008020	en						Chocolate almond sea salt protein bars, chocolate almond sea salt																																		1 BAR (58 g)					ORGAIN	Snacks
628	1	851770008129	en						Chocolate almond sea salt protein bars, chocolate almond sea salt																																		1 BAR (58 g)					ORGAIN	Snacks
629	1	851770008105	en						Blueberry almond protein bar, blueberry almond																																		1 BAR (58 g)					ORGAIN	Snacks
630	1	851770008006	en						Blueberry almond protein bars, blueberry almond																																		1 BAR (58 g)					ORGAIN	Snacks
631	1	851770008112	en						Chocolate peanut butter protein bars, chocolate peanut butter																																		1 BAR (58 g)					ORGAIN	Snacks
632	1	713757791212	en						Papa Steve's, No Junk Raw Protein Bars, Apple, Cinnamon, Pecan																																		2.5 ONZ (71 g)			Cowrind Studios Inc.	cowrind-studios-inc	Cowrind Studios, Inc.	Snacks
633	1	759035951039	en						100 Calorie Protein Snack Bar																																		0.71 ONZ (20 g)			Wella Bar	wella-bar	Gladder's Gourmet Cookies, Inc.	Snacks, Dietary supplements, Bodybuilding supplements, Protein bars
634	1	759035951022	en						Protein snack bar																																		0.71 ONZ (20 g)			Wella Bar	wella-bar	Gladder's Gourmet Cookies, Inc.	Snacks, Dietary supplements, Bodybuilding supplements, Protein bars
635	1	759035951046	en						Protein Bar																																		0.74 ONZ (21 g)			Wella Bar	wella-bar	Gladder's Gourmet Cookies, Inc.	Snacks, Dietary supplements, Bodybuilding supplements, Protein bars
636	1	759035951015	en						100 Calorie Protein Snack																																		0.71 ONZ (20 g)			Wella Bar	wella-bar	Gladder's Gourmet Cookies, Inc.	Snacks, Dietary supplements, Bodybuilding supplements, Protein bars
637	1	736211971999	en						Papa Steve's, Protein Bar, Cranberry Almonds																																		2.2 ONZ (62 g)			Aqualink Nevada Llc	aqualink-nevada-llc	Aqualink Nevada, LLC	Snacks, Dietary supplements, Bodybuilding supplements, Protein bars
638	1	819573013030	en						Happytot																																		25 g (25 g)			Happytot Organics	happytot-organics		Dietary supplements, Bodybuilding supplements, Protein bars
639	1	813926004362	en						Primal thin protein bar | sweet cream | organic																																		1 BAR (54 g)					Julian Bakery LLC	Snacks
640	1	813926005239	en						Peanut butter grass-fed whey protein bar, peanut butter																																		1 BAR (59.7 g)					Julian Bakery LLC	Snacks
641	1	868824000107	en						Protein Snack Bar, chocolate peanut butter																																		2 ONZ (57 g)			Grab The Gold	grab-the-gold	Grab The Gold, Inc.	Snacks, Dietary supplements, Bodybuilding supplements, Protein bars
642	1	851770006521	en						Protein bar																																		1 BAR (40 g)					ORGANIC	Snacks
643	1	851770006538	en						Protein bar																																		1 BAR (40 g)					Orgain, Inc.	Snacks
644	1	862519000113	en						No bake protein bar mix																																		0.333 cup (37 g)					CREATION NATION	Snacks
645	1	13562110537	en						Peanut Butter Cookie Dough Protein Bar																																		1 bar (33 g) (33 g)			Annie's	annie-s	GENERAL MILLS SALES INC.	Plant-based foods and beverages, Plant-based foods, Cereals and potatoes, Cereals and their products
646	1	13562110551	en						Annie'S Chocolate Peanut Butter Cookie Dough Protein Bar																																		1 bar (33 g) (33 g)					GENERAL MILLS SALES INC.	Plant-based foods and beverages, Plant-based foods, Cereals and potatoes, Cereals and their products
647	1	855569110604	en						Dark chocolate chip peanut butter with sea salt protein bar			Dark chocolate chip peanut butter with sea salt protein bar																															1 BAR (65 g)					PERFECT BAR	Snacks
648	1	855569110512	en						Coconut peanut butter protein bar, coconut peanut butter																																		1 BAR (71 g)					PERFECT BAR	Snacks
649	1	855569110680	en						Dark chocolate chip peanut butter with sea salt the original refrigerated protein bar, dark chocolate chip peanut butter																																		1 BAR (65 g)					PERFECT BAR	Snacks
650	1	722252268013	en						Nut Butter Bar																				Nut butter filled - Chocolate peanut bar												Energibar med choklad och jordnötssmör	50 g	50g	Plastic	en:plastic	Clif Bar	clif-bar	Clif Bar and Company	Plant-based foods and beverages, Beverages, Plant-based foods, Snacks, Sweet snacks, Nuts and their products, Bars, Dietary supplements, Bodybuilding supplements, Nut bars, Energy bars, Protein bars, Protein Energy Bars
651	1	68958360133	en						Pgx, satisfast, organic vegan protein bar, dark chocolate peanut butter																																		1 BAR (61 g)			Pgx	pgx	PGX	Snacks
652	1	862519000182	en						Protein bar mix																																		0.333 cup (37 g)					CREATION NATION	Snacks, Sweet snacks, Biscuits and cakes, Cakes, Cooking helpers, Pastry helpers, Baking Mixes, Dessert mixes, Cake mixes
653	1	816524021151	en						Organic blueberry bliss protein bar mix																																		0.125 PACKAGE (52 g)					FOODSTIRS	Snacks, Sweet snacks, Biscuits and cakes, Cakes, Cooking helpers, Pastry helpers, Baking Mixes, Dessert mixes, Cake mixes
654	1	856737003599	en						Plant-based chocolate toffee organic protein bar, chocolate toffee																																		1 BAR (50 g)					MUSCLEPHARM	Snacks
655	1	852684003996	en						Pumpkin seed protein bars																																		1 BAR (36 g)					Health Warrior, Inc.	Snacks
656	1	897060002262	en						Organic Plant Based Protein Bar																																		1 BAR (55 g)					SKOUT BACKCOUNTRY	Snacks
657	1	852684003880	en						Maple sea salt pumpkin seed protein bar, maple sea salt																																		1 BAR (35 g)					Health Warrior, Inc.	Snacks
658	1	852684003873	en						Maple sea salt pumpkin seed protein bar, maple sea salt																																		1 BAR (35 g)					Health Warrior, Inc.	Snacks
659	1	658010113489	en						Garden Of Life, Fuco Protein, High Protein Thermogenic Bar Dietary Supplement, Chocolate With Macada																																		55 g (1 BAR, PER CONTAINER)			Garden Of Life Inc.	garden-of-life-inc
660	1	658010113502	en						Garden Of Life, Fuco Protein, High Protein Thermogenic Bar Dietary Supplement, Peanut Butter Crunch																																		55 g (1 BAR)			Garden Of Life Inc.	garden-of-life-inc
661	1	853409003055	en						22 days nutrition, organic protein bar, daily, mocha mantra																																		1 BAR (50 g)			22 Days Nutrition	22-days-nutrition	CoExist Nutrition	Snacks, Dietary supplements, Bodybuilding supplements, Protein bars
662	1	813926004553	en						Chocolate lava protein bar, chocolate lava																																		1 BAR (65 g)					Julian Bakery LLC	Snacks
663	1	658010123884	en						Organic fit high protein weight loss bar																																		1 BAR (55 g)					Garden of Life, Inc.	Snacks
664	1	658010119146	en						Sea salt caramel organic fit high protein weight loss bar																																		1 BAR (55 g)					Garden of Life, Inc.	Snacks
665	1	658010119153	en						High protein weight loss bar																																		1 BAR (55 g)					Garden of Life, Inc.	Snacks
666	1	658010123860	en						Peanut butter chocolate organic fit high protein weight loss bar																																		1 BAR (55 g)					Garden of Life, Inc.	Snacks
667	1	658010123938	en						Protein Bar, Chocolate Fudge																																	55 g	55 g	Plastic wrapper	en:plastic-wrapper	Garden of Life	garden-of-life		Dietary supplements, Bodybuilding supplements, Protein bars
668	1	658010123921	en						high protein weight loss bar, chocolate fudge																																	220 g	1 BAR (55 g)	Cardboard box	en:cardboard-box	Garden of Life	garden-of-life	Garden of Life, Inc.	Snacks, Dietary supplements, Bodybuilding supplements, Protein bars
669	1	658010119177	en						Organic fit high protein weight loss bar																																		1 BAR (55 g)					Garden of Life, Inc.	Snacks
670	1	658010123907	en						Organic fit high protein weight loss bar																																		1 BAR (55 g)					Garden of Life, Inc.	Snacks
671	1	658010122030	en						S'mores high protein weight loss bar			Organic Fit																															1 BAR (55 g)					Garden of Life, Inc.	Snacks
672	1	857618004285	en						The superfood protein bar, chocolate berries acai																																		1 BAR (48 g)			Organically Raw Llc.	organically-raw-llc	SHANTI BAR	Snacks
673	1	857618004124	en						The superfood protein bar, cranberry crunch goji																																		1 BAR (48 g)					SHANTI BAR	Snacks
674	1	658010119191	en						Sport Protein Bar																																		1 BAR (75 g)					Garden of Life, Inc.	Snacks
675	1	658010119214	en						Organic plant-based performance protein bar																																		1 BAR (70 g)					Garden of Life, Inc.	Snacks
676	1	658010119184	en						Performance protein bar																																		1 BAR (75 g)					Garden of Life, Inc.	Snacks
677	1	750363616713	en						Choc fudge brownie plant protein bar																																		1 BAR (45 g)					Marko, Inc.	Snacks
678	1	722252354037	en						Chocolate mint whole grain protein snack bars, chocolate mint																																		1 BAR (36 g)			Clif Kid	clif-kid	Clif Bar and Company	Snacks
679	1	722252219114	en						Protein Whole Grain Protein Snack																																		1 BAR (36 g)			Clif,Clif Bar & Company	clif,clif-bar-company	Clif Bar and Company	Snacks, Dietary supplements, Bodybuilding supplements, Protein bars
680	1	722252091109	en						Whole Grain Protein Snack Bars																																		1 BAR (36 g)			Clif, Clif Kid	clif,clif-kid	Clif Bar and Company	Snacks, Dietary supplements, Bodybuilding supplements, Protein bars
681	1	722252191601	en						Chocolate chip whole grain protein snack bars, chocolate chip																																		1 BAR (36 g)			Clif, Clif Bar And Company	clif,clif-bar-and-company	Clif Bar and Company	Snacks, Dietary supplements, Bodybuilding supplements, Protein bars
682	1	68958360126	en						Pgx, satisfast, protein bar, dark chocolate coconut																																		1 BAR (61 g)			Pgx	pgx	PGX	Snacks
683	1	5999076202478	en						Biotech Usa Go Protein Bar () - Banane																																					Biotechusa	biotechusa
684	1	96103890	en				Knuspriger Nussriegel protein packed mit Erdnüssen & Zartbitterschokolade		Crunchy Nut Bar with Peanuts and Chocolate			Eat Natural Protein Packed																					Nussriegel mit Erdnüssen, Kokosnuss und Schokolade									45 g		Pp-wrapper	en:pp-wrapper	Eat Natural	eat-natural		Plant-based foods and beverages, Plant-based foods, Snacks, Sweet snacks, Nuts and their products, Bars, Cereal bars, Dietary supplements, Bodybuilding supplements, Nut bars, Protein bars
685	1	9319133332720	en						Carman's Protein Bar Dark Chocolate and Cranberry 40G			Carman's Protein Bar Dark Chocolate and Cranberry 40G																														40 g	serving			Carman's	carman-s		Snacks, Sweet snacks, Bars, Cereal bars, Dietary supplements, Bodybuilding supplements, Protein bars
686	1	838766080765	en						Protein snack bar																																		1 BAR (45 g)					PLANT-BASED VEGA	Snacks
687	1	838766080888	en						Protein snack bar																																		1 BAR (45 g)					VEGA	Snacks
688	1	838766080819	en						Coconut almond flavored protein snack bars																																		1 BAR (45 g)					The Daily Record	Snacks
689	1	838766080802	en						Protein Snack Bar																																		1 BAR (45 g)			Vega	vega	VEGA	Snacks
690	1	838766080826	en						Protein snack bar, coconut almond																																		1 BAR (45 g)					VEGA	Snacks
691	1	713733061650	en						Almond cranberry protein bar, almond cranberry																																		1 BAR (56 g)					Meijer, Inc.	Snacks
692	1	6291107890609	en						Goji berry almond plant based protein superfood bar																																		1 BAR (40 g)					FREAKIN' HEALTHY	Snacks
693	1	838766080727	en						Protein bar, salted caramel																																		1 BAR (70 g)					VEGA	Snacks
694	1	838766080840	en						Salted caramel flavored protein bars																																		1 BAR (70 g)			Vega	vega	The Daily Record	Snacks
695	1	852933008482	en						Peanut butter chocolate protein perfection bar																																		1 BAR (45 g)					OLLY	Snacks
696	1	858158015908	en						Chocolate coconut chip energizing nutrition protein bar																																		1 BAR (60 g)					OLLY	Snacks
697	1	852933008512	en						Double chocolate brownie protein perfection bar, double chocolate brownie																																		1 BAR (45 g)					OLLY	Snacks
698	1	838766080710	en						Protein bar			Protein bar																															1 BAR (70 g)			Vega	vega	VEGA	Snacks, Dietary supplements, Bodybuilding supplements, Protein bars
699	1	858158015892	en						Peanut butter chocolate energizing nutrition protein bar, peanut butter chocolate																																		1 BAR (60 g)					OLLY	Snacks
700	1	858158015830	en						Peanut butter chocolate energizing nutrition protein bar, peanut butter chocolate																																		1 BAR (60 g)					OLLY	Snacks
701	1	660726526088	en						Almond cherry flavored plant-based protein bar, almond cherry																																		1 BAR (55 g)					EVOLVE	Snacks
702	1	660726526262	en						Peanut butter & jelly flavored plant-based protein bar, peanut butter & jelly																																		1 BAR (52 g)					EVOLVE	Snacks
703	1	660726526064	en						Peanut butter & jelly flavored plant-based protein bar, peanut butter & jelly																																		1 BAR (52 g)					EVOLVE	Snacks
704	1	858158015915	en						Salted caramel chocolate protein perfection bar, salted caramel chocolate																																		1 BAR (45 g)			Olly	olly	OLLY	Snacks
705	1	858158015922	en						Sweet lemon protein perfection bar, sweet lemon																																		1 BAR (45 g)					OLLY	Snacks
706	1	852933008499	en						Chocolate coconut chip protein perfection bar, chocolate coconut chip																																		1 BAR (45 g)					OLLY	Snacks
707	1	852933008505	en						Birthday cupcake protein perfection bars, birthday cupcake																																		1 BAR (45 g)					OLLY	Snacks
708	1	74345123724	en						Tigers milk peanut butter honey energy bar with protein bars																																	35 g	1 BAR (35 g)					Weider Health and Fitness	Snacks
709	1	860001201017	en						Protein Puck																																	92 g	46g						Plant-based foods and beverages, Plant-based foods, Snacks, Sweet snacks, Nuts and their products, Bars, Nut bars, Peanut bars
710	1	639372022985	en						Protein Bar																																		1 BAR (96 g)			Premier Nutrition Corporation	premier-nutrition-corporation	Supreme Protein Inc.	Snacks, Dietary supplements, Bodybuilding supplements, Protein bars
711	1	639372022992	en						High protein bar																																		1 BAR (96 g)			Supreme Protein	supreme-protein	Premier Nutrition Corporation	Snacks, Dietary supplements, Bodybuilding supplements, Protein bars
712	1	639372024002	en						Protein Bar, Peanut butter & jelly bar																																		1 BAR (50 g)			Supereme Protein	supereme-protein	Supreme Protein Inc.	Snacks, Dietary supplements, Bodybuilding supplements, Protein bars
713	1	855569003074	en						Peanut butter protein bar																																		1 BAR (71 g)					Perfect Bar, LLC	Snacks
714	1	855982006126	en						Protein bars																																		54 g (54 g)			Tracy Anderson	tracy-anderson	Tracy Anderson	Snacks, Dietary supplements, Bodybuilding supplements, Protein bars
715	1	786560502368	en						Protein bar																																		1 BAR (85 g)					MET-RX PROTEIN PLUS	Snacks
716	1	786560502405	en						Protein bar																																		1 BAR (85 g)					Rexall Sundown, Inc.	Snacks
717	1	786560582001	en						Protein Bar																																		1 BAR (85 g)			Met-Rx	met-rx	Rexall Sundown, Inc.	Snacks, Dietary supplements, Bodybuilding supplements, Protein bars
718	1	786560557146	en						Protein Bar																																		1 BAR (85 g)			Met-Rx	met-rx	Rexall Sundown, Inc.	Snacks, Dietary supplements, Bodybuilding supplements, Protein bars
719	1	786560502399	en						Protein Bar, Creamy Peanut Butter																																		1 BAR (85 g)			Met-Rx	met-rx	Rexall Sundown, Inc.	Snacks, Dietary supplements, Bodybuilding supplements, Protein bars
720	1	26039510	en						Hillcrest Nut Bars Choc Peanut																																	225g 6 bars	37.5g	Box, Cardboard, Film	en:box,en:cardboard,en:film	Hillcrest,Aldi	hillcrest,aldi		Snacks, Sweet snacks, Bars, Cereal bars
721	1	9335805000018	en									Energy ball Cacahuète peanut																								Energy ball Cacahuète peanut						45 g	45 g	Plastic, Bag	en:plastic,en:bag	Bounce	bounce		Snacks, Sweet snacks, Dietary supplements, Bodybuilding supplements, Protein bars
722	1	5060132282304	en						Barre cacahuète et baies																									Barre cacahuète et baies								40 g	40 g	Plastic	en:plastic	Meridian	meridian		Snacks, Sweet snacks, Bars, Dietary supplements, Bodybuilding supplements, Protein bars
723	1	5060088708323	en						Protein Nut Bar																																	40 g	40g	Plastic	en:plastic	Trek	trek		Plant-based foods and beverages, Plant-based foods, Snacks, Sweet snacks, Nuts and their products, Bars, Nut bars
724	1	5055936868502	en						Vegan Protein Bar																																	50 g		Bars	en:bars	MyProtein	myprotein		Snacks, Sweet snacks, Bars, Dietary supplements, Bodybuilding supplements, Protein bars
725	1	5013803000080	en						Eat Natural maple syrup, peacon and peanuts bar			Barres Sirop d'Érable, Noix de Pécan & Cacahuètes																														135 g '3 *45 g e)	45 g	Plastic, Box, Container	en:plastic,en:box,en:container	Eat Natural	eat-natural		Plant-based foods and beverages, Plant-based foods, Snacks, Sweet snacks, Nuts and their products, Bars, Nut bars, Peanut bars
726	1	96137055	fr						Eat Natural Extra Protein Bar			Eat Natural Extra Protein Bar																														45g				Eat natural	eat-natural		Compléments alimentaires, Compléments pour le Bodybuilding, Barres protéinées
727	1	21908504117	en						Organic protein chewy bar																																		1 bar (50 g) (50 g)					GENERAL MILLS SALES INC.	Plant-based foods and beverages, Plant-based foods, Snacks, Cereals and potatoes, Cereals and their products
728	1	21908110745	en						Toasted coconut organic plant protein chewy bars, toasted coconut																																		1 BAR (50 g)			Cascadian Farm Organic	cascadian-farm-organic	Small Planet Foods, Inc.	Snacks
729	1	21908476223	en						Organic peanut butter chocolate chip protein bars																																		1 BAR (50 g)			Small Planet Foods Inc.	small-planet-foods-inc	Small Planet Foods, Inc.	Snacks
730	1	21908476230	en						Organic Nut Protein Chewy Bars																																		1 BAR (50 g)			Small Planet Foods Inc.	small-planet-foods-inc	Small Planet Foods, Inc.	Snacks
731	1	842096101236	en						Peanut Butter Chocolate Chip Organic Protein Bars																																		1 BAR (56 g)					ALOHA	Snacks
732	1	842096100871	en						Protein bar flavor variety with whole terra snack																																		1 BAR (56 g)					ALOHA	Snacks
733	1	638888378159	en						Plant-based protein bars																																		1 BAR (65 g)					No Cigar Records	Snacks
734	1	638888378562	en						Plant-based protein bars																																		1 BAR (65 g)					No Cigar Records	Snacks
735	1	602652276989	en						Caramel nut protein bars																																		1 BAR (50 g)					KIND Inc.	Snacks
736	1	602652208027	en						Protein bars																																		1 BAR (50 g)					KIND Inc.	Snacks
737	1	602652207020	en						Protein bar																																		1 BAR (50 g)			Kind	kind	KIND Inc.	Snacks
738	1	602652209024	en						Protein bars																																		1 BAR (50 g)					KIND Inc.	Snacks
739	1	82592011107	en						Peanut berry plant protein bar, peanut berry																																		1 BAR (40 g)					PEPSICO, INC	Snacks
740	1	82592001047	en						Peanut berry plant protein bar, peanut berry																																		1 BAR (40 g)					PEPSICO, INC	Snacks
741	1	602652209000	en						Protein bars																																		1 BAR (50 g)					KIND Inc.	Snacks
742	1	602652207006	en						Protein bar			Bar crunchy peanut butter																															1 BAR (50 g)			Kind	kind	KIND PROTEIN	Snacks, Dietary supplements, Bodybuilding supplements, Protein bars
743	1	856769006773	en						Peanut butter protein bar, peanut butter																																		1 BAR (38 g)					PRIMAL KITCHEN	Snacks
744	1	856769006766	en						Peanut butter protein bar, peanut butter																																		1 BAR (38 g)					PRIMAL KITCHEN	Snacks
745	1	50428300275	en						Chewy protein bars																																		1 BAR (40 g)					CVS Pharmacy, Inc.	Snacks
746	1	78742008868	en						Protein Chewy Granola Bars																																	14 oz	40g			Great Value	great-value	Wal-Mart Stores, Inc.	Snacks, Sweet snacks, Bars, Cereal bars
747	1	11110839794	en						Peanut butter & dark chocolate flavored protein chewy bars																																		1 BAR (40 g)			Kroger	kroger	The Kroger Co.	Snacks
748	1	7203673122	en						Nuts & salted caramel protein bars																																		1 BAR (40 g)					Harris-Teeter Inc.	Snacks
749	1	97421502084	en						Plant protein nourishing snack bar																																		1 BAR (50 g)					Post Foods, LLC	Snacks
750	1	20744328	en						Protein chewy bar																																		1 BAR (40 g)					NOT A BRANDED ITEM	Snacks
751	1	21130283583	en						Protein Chewy Bars																																		1 BAR (40 g)					Safeway, Inc.	Snacks
752	1	35826087744	en						Chewy Protein Bars																																		1 BAR (40 g)			Food Lion	food-lion	Food Town Stores Inc.	Snacks
753	1	41268192670	en						Peanut, dark chocolate & almond chewy protein bars, peanut, dark chocolate & almond																																		1 BAR (40 g)					Hannaford Bros. Co.	Snacks
754	1	7203671583	en						Protein bars, peanut & almond																																		1 BAR (40 g)			Harris Teeter	harris-teeter	Harris-Teeter Inc.	Snacks
755	1	688267164316	en						Ahold protein granola bars peanut																																		1 BAR (40 g)			Ahold	ahold	Ahold Usa, Inc.	Snacks
756	1	838766080918	en						Chocolate peanut butter flavored protein snack bars																																		1 BAR (45 g)					The Daily Record	Snacks
757	1	838766080925	en						Chocolate peanut butter flavored protein snack bars																																		1 BAR (45 g)					The Daily Record	Snacks
758	1	856347008038	en						Peanut butter plant-based protein bar																																		1 BAR (59 g)					Bright Bar	Snacks
759	1	788434113502	en						High protein bar			Proteinriegel, Chocolate & Caramel																															1 BAR (85 g)			John west	john-west	OH YEAH!	Snacks
760	1	660726526057	en						Evolve plant based protein bar																																		1 BAR (52 g)					EVOLVE	Snacks
761	1	38000167539	en						Protein snack bars, chocolate peanut pecan			Special K Trail Mix Protein Bars Chocolate Peanut Pecan																															1 Bar (35 g)					The Kellogg Company	Snacks, Sweet snacks, Bars, Cereal bars
762	1	38000145742	en						Protein trail mix bars, chocolate peanut pecan																																		1 BAR (35 g)					The Kellogg Company	Snacks
763	1	38000007026	en						Peanut pecan protein meal bar, peanut pecan																																		1 BAR (51 g)					The Kellogg Company	Snacks
764	1	38000191633	en						Protein meal bars, peanut pecan																																		1 BAR (51 g)					The Kellogg Company	Snacks
765	1	787692320004	en						The Complete cookie-fied Bar																																	45 g	45g	Metal, Plastic	en:metal,en:plastic	Lenny & Larry's	lenny-larry-s		Dietary supplements, Bodybuilding supplements, Protein bars
766	1	813047020050	en						Ball Co. 6 Peanut Butter Whey Protein Balls																									Protein ball								45 g (6 x 7.5 ball)	45 g	Plastic, Container	en:plastic,en:container	The protein ball co	the-protein-ball-co		Dietary supplements, Bodybuilding supplements, Protein bars
767	1	5060751992738	en						Plant protein bar																																	720 g
768	1	6187341787068	en						grenade																																	60g	60g						Dietary supplements, Bodybuilding supplements, Protein bars
769	1	97421501872	en						Clean whey protein bar																																		1 BAR (60 g)					Post Foods, LLC	Snacks
770	1	97421501759	en						Clean whey protein bar																																		1 BAR (60 g)					Post Foods, LLC	Snacks
771	1	97421501797	en						Protein bar																																		1 BAR (60 g)					Post Foods, LLC	Snacks
772	1	97421501889	en						Chocolate nut brownie clean whey protein bar																																		1 BAR (60 g)					Post Foods, LLC	Snacks
773	1	97421501100	en						Clean whey protein bar																																		1 BAR (60 g)			Powerbar	powerbar	Post Foods, LLC	Snacks
774	1	97421501193	en						Clean whey protein bar																																		1 BAR (60 g)			Powerbar, Premier Nutrition Corporation	powerbar,premier-nutrition-corporation	Post Foods, LLC	Snacks
775	1	97421501094	en						Clean whey protein bar																																		1 BAR (60 g)					Premier Nutrition Corporation	Snacks
776	1	97421501186	en						Clean whey protein bar																																		1 BAR (60 g)			Powerbar, Premier Nutrition Corporation	powerbar,premier-nutrition-corporation	Post Foods, LLC	Snacks
777	1	97421501148	en						Clean whey protein bar																																		1 BAR (60 g)					Post Foods, LLC	Snacks
778	1	97421501117	en						Clean whey protein bar																																		1 BAR (60 g)					Post Foods, LLC	Snacks
779	1	97421501209	en						Clean whey protein bar																																		1 BAR (60 g)			Powerbar, Premier Nutrition Corporation	powerbar,premier-nutrition-corporation	Post Foods, LLC	Snacks
780	1	858906004017	en						Chocolate plant-based protein bar, chocolate																																		1 BAR (57 g)			Redd	redd	R.E.D.D.	Snacks
781	1	855982006140	en						Protein bars																																		54 g (54 g)			Tracy Anderson Clear	tracy-anderson-clear	Tracy Anderson	Snacks, Dietary supplements, Bodybuilding supplements, Protein bars
782	1	643843010104	en						Premier Protein, Yogurt Peanut Crunch Bar																																		72g			Premier Nutrition Corporation	premier-nutrition-corporation
783	1	643843999744	en						Double chocolate crunch bars, chocolate																																		1 BAR (72 g)			Premier Protein	premier-protein	Premier Nutrition Corporation	Snacks, Dietary supplements, Bodybuilding supplements, Protein bars
784	1	643843000532	en						High Protein Bar																																		1 BAR (72 g)			Premier Protein	premier-protein	Premier Nutrition Corporation	Snacks
785	1	643843000563	en						Premier protein, high protein bar, dark chocolate mint, dark chocolate mint																																		1 BAR (72 g)			Premier Protein	premier-protein	Premier Nutrition Corporation	Snacks, Dietary supplements, Bodybuilding supplements, Protein bars
786	1	643843000570	en						High protein bar																																		1 BAR (72 g)			Premier Protein	premier-protein	Premier Nutrition Corporation	Snacks
787	1	643843000662	en						High protein bar																																		1 BAR (72 g)			Premier Protein	premier-protein	Premier Nutrition Corporation	Snacks
788	1	643843000594	en						High Protein Bar																																		1 BAR (72 g)			Premier Protein	premier-protein	Premier Nutrition Corporation	Snacks
789	1	643843000600	en						High Protein Bar																																		1 BAR (72 g)			Premier Protein	premier-protein	Premier Nutrition Corporation	Snacks
790	1	643843000624	en						High protein bar																																		1 BAR (72 g)			Premier Protein	premier-protein	Premier Nutrition Corporation	Snacks, Dietary supplements, Bodybuilding supplements, Protein bars
791	1	643843999706	en						High Protein Bar																																		1 BAR (72 g)			Premier Protein	premier-protein	Premier Nutrition Corporation	Snacks, Dietary supplements, Bodybuilding supplements, Protein bars
792	1	643843000013	en						High protein bar																																		1 BAR (72 g)			Premier Nutrition Corporation	premier-nutrition-corporation	Premier Nutrition Corporation	Snacks, Sweet snacks, Bars
793	1	643843000471	en						Premier protein, gluten free high protein bar, chocolate, peanut butter																																		1 BAR (72 g)			Premier Protein	premier-protein	Premier Nutrition Corporation	Snacks
794	1	643843999720	en						Protein bar																																		1 BAR (72 g)			Premier Protein	premier-protein	Premier Nutrition Corporation	Snacks
795	1	643843715313	en						Protein bar																																		1 BAR (72 g)					Premier Nutrition Corporation	Snacks
796	1	643843715245	en						Protein bars, salted caramel																																	5-2.53 oz bars	1 BAR (72 g)			Premier Protein	premier-protein	Premier Nutrition Corporation	Snacks, Sweet snacks, Bars, Dietary supplements, Bodybuilding supplements, Energy bars, Protein bars, Protein Energy Bars
797	1	643843715306	en						Dark chocolate almond protein bar																																		1 BAR (72 g)					Premier Nutrition Corporation	Snacks
798	1	643843715191	en						Protein bar																																		1 BAR (72 g)			Premiet protien	premiet-protien	Premier Nutrition Corporation	Snacks
799	1	643843715238	en						Protein bar																																		1 BAR (72 g)					Premier Nutrition Corporation	Snacks
800	1	643843200185	en						Crunch Protein Bar																																		1 BAR (52 g)			Premier Protein	premier-protein	Premier Nutrition Corporation	Snacks
801	1	643843200024	en						Fiber Crispy Snack Bar, Peanut Butter Caramel																																		1 BAR (52 g)			Premier Protein	premier-protein	Premier Nutrition Corporation	Snacks
802	1	643843200147	en						Premier Protein, Fiber Crispy Snack Bar, Chocolate Mint																																		52 g (1 BAR)			Premier Nutrition Corporation	premier-nutrition-corporation
803	1	643843200055	en						Fiber crispy snack bar																																		1 BAR (52 g)			Premier Protein	premier-protein	Premier Nutrition Corporation	Snacks
804	1	631656500677	en						High-performance protein energy bar																																		1 BAR (65 g)					MUSCLETECH	Snacks
805	1	631656500653	en						Protein energy bar			Nitrotech Crunch, Birthday Cake																															1 BAR (65 g)					MUSCLETECH	Snacks
806	1	631656500639	en						High-performance protein energy bar																																		1 BAR (65 g)					MUSCLETECH	Snacks
807	1	631656500646	en						High-performance protein energy bar																																		1 BAR (65 g)					MUSCLETECH	Snacks
808	1	631656500660	en						Protein energy bar			Nitro tech crunch																														2.29 oz	1 BAR (65 g)					MUSCLETECH	Snacks
809	1	743659188728	en						Protein Bar																																		1 BAR (57 g)			Promax	promax	PROMAX	Snacks, Dietary supplements, Bodybuilding supplements, Protein bars
810	1	743659188551	en						Protein bar																																		1 BAR (67 g)					PROMAX	Snacks
811	1	743659186694	en						Promax LS protein bar honey peanut																									Protein bar								684 g	57g	Box	en:box	Promax	promax		Dietary supplements, Bodybuilding supplements, Protein bars
812	1	850000868212	en						Almond cherry mini protein bar																																		1 CUBE (22 g)					Go Energy Foods, Inc.	Snacks
813	1	850000868144	en						Orange cranberry protein bar																																		3 CUBES (66 g)					Go Energy Foods, Inc.	Snacks
814	1	839138002545	en						Fit Crunch, Whey Protein Baked Bar, Chocolate Chip Cookie Dough																																		1 BAR (88 g)			Chef Robert Irvine's	chef-robert-irvine-s	Pervine Foods LLC	Snacks, Dietary supplements, Bodybuilding supplements, Protein bars
815	1	839138002644	en						Whey protein baked bar																																		1 BAR (88 g)			Chef Robert Irvine's	chef-robert-irvine-s	Pervine Foods LLC	Snacks
816	1	839138006123	en						Whey protein bar																																		1 BAR (88 g)					Pervine Foods LLC	Snacks
817	1	817719020492	en						Whey protein bar																																		1 BAR (46 g)					FIT CRUNCH	Snacks
818	1	839138002552	en						Protein Bar, Fit Crunch																																		1 BAR (88 g)			Chef Robert Irvine's	chef-robert-irvine-s	Pervine Foods LLC	Snacks, Dietary supplements, Bodybuilding supplements, Protein bars
819	1	839138002651	en						Protein Bar, Fit Crunch, Birthday Cake																																		1 BAR (88 g)			Bakery Barn Inc.	bakery-barn-inc	Pervine Foods LLC	Snacks, Dietary supplements, Bodybuilding supplements, Protein bars
820	1	839138002620	en						Fit Crunch, Whey Protein Baked Bar, Peanut Butter																																		1 BAR (88 g)			Chef Robert Irvine's	chef-robert-irvine-s	Pervine Foods LLC	Snacks, Dietary supplements, Bodybuilding supplements, Protein bars
821	1	839138002521	en						Whey Protein Baked Bar																																		1 BAR (88 g)			Bakery Barn Inc	bakery-barn-inc	Pervine Foods LLC	Snacks
822	1	839138002538	en						fit crunch, whey protein baked bar, cookies and cream																																		1 BAR (88 g)			Chef Robert Irvine's	chef-robert-irvine-s	Pervine Foods LLC	Snacks, Dietary supplements, Bodybuilding supplements, Protein bars
823	1	839138002637	en						Whey Protein Baked Bar																																		1 BAR (88 g)			Chef Robert Irvine's	chef-robert-irvine-s	CHEF ROBERT IRVINE'S FIT CRUNCH	Snacks, Dietary supplements, Bodybuilding supplements, Protein bars
824	1	839138002569	en						Caramel peanut whey protein baked bar																																		1 BAR (88 g)					Pervine Foods LLC	Snacks
825	1	3800232984966	en						barbarian protein bar																									plant based protein bar with cashew coconut and chia (chocolate coated)								68 g				c	c		Snacks, Dietary supplements, Bodybuilding supplements, Protein bars
826	1	5704190114466	en						Salty Caramel Protein Bar																									Protein bar with caramel taste and sea salt								50 g	50g	Plastic	en:plastic	Maxim	maxim		Snacks, Dietary supplements, Bodybuilding supplements, Protein bars
827	1	2000000131807	en						Quest Coconut Cashew Protein Bar																									Protein bar with nuts and coconut								60 g	60 g			Quest Nutrition	quest-nutrition		Dietary supplements, Bodybuilding supplements, Protein bars
828	1	888849001439	fr						Quest Bar Chocolate Peanut Butter Protein			Questbar Chocolate Peanut Butter 60 G																						Protein with peanuts								60 g				Quest	quest		Compléments alimentaires, Compléments pour le Bodybuilding, Barres protéinées
829	1	5600397300315	fr									Protein Deluxe Bar																								Barre protéinée au chocolat et noisettes						80 g	80 g	Plastique	en:plastic	My Fuel	my-fuel		Compléments alimentaires, Compléments pour le Bodybuilding, Barres protéinées
830	1	5600397300322	fr									Protein Deluxe Bar Chocolate Hazelnut Flavour																								Barre protéinée au chocolat et noisettes						960 g (12 * 80 g e)	80 g	Plastique, Sachet	en:plastic,en:bag	My Fuel	my-fuel		Compléments alimentaires, Compléments pour le Bodybuilding, Barres protéinées
831	1	888849001170	en						Quest Bar Chocolate Chip Cookie Dough Protein Bar																									High protein bar with sweeteners								60 g	serving			Quest Nutrition	quest-nutrition		Dietary supplements, Bodybuilding supplements, Protein bars
832	1	9340514001041	en						Ultra low carb choc mocha delight																									Chocolate protein balls								50g	50g	Plastic packet	en:plastic-packet	bodytrim	bodytrim		Snacks, Dietary supplements, Bodybuilding supplements, Protein bars, Protein, Protein balls, Weight loss
833	1	888849000715	en						Questbar, Protein Bar, Lemon Cream Pie																																	2.12 oz, 60 g	60 g (60 g)			Quest Nutrition Llc	quest-nutrition-llc		Dietary supplements, Bodybuilding supplements, Protein bars
834	1	5055936873742	en						High protein bar			High Protein Bar, Vanilla																														80 g	80g			Myprotein	myprotein		Dietary supplements, Bodybuilding supplements, Protein bars
835	1	5056307364869	en				CarbCrusher - Banoffee		Carbcrusher - Banoffee																																	60g		Plastic	en:plastic	MyVegan	myvegan		Dietary supplements, Bodybuilding supplements, Protein bars
836	1	4088700068953	en						Chocolate coconut protein bar
837	1	5060318691920	en						Carrot Cake High Protein Bar																									Carrot cake barre protéinée								62 g	31 g 1 barre	Plastic	en:plastic	Battle bites	battle-bites		Dietary supplements, Bodybuilding supplements, Protein bars
838	1	852346005030	en						Protein Bar																																		1 BAR (60 g)			No cow	no-cow	NO COW	Snacks
839	1	852346005504	en						Lemom Meringue Pie Protein Bar			No cow barre protein																														60 g	60 g			No Cow	no-cow	D's Naturals, LLC	Snacks, Sweet snacks, Bars, Dietary supplements, Bodybuilding supplements, Protein bars
840	1	852346005948	en						Birthday Cake Protein Bar																																								Dietary supplements, Bodybuilding supplements, Protein bars
841	1	852346005962	en						Choc Chip Cookie Dough																																	2.12 oz				no cow	no-cow		Snacks, Sweet snacks, Bars, Dietary supplements, Bodybuilding supplements, Energy bars, Protein bars, Protein Energy Bars
842	1	850009682819	en						Sweedish style snack bar																																	4 Bars - 1.76oz (50g)				Nick's	nick-s		Dietary supplements, Bodybuilding supplements, Protein bars
843	1	5055534325315	en						My Protein Hurricane XS Bar Chocolate Orange																																	70 g				Myprotein	myprotein		Snacks, Sweet snacks
844	1	749826001142	en						Lemon Cake Protein Bar																																		1 BAR (50 g)			Pure Protein	pure-protein	Rexall Sundown, Inc.	Snacks
845	1	5060343746619	en						High protein snack bar - Strawberries & cream																																					Bulk Powder	bulk-powder		Dietary supplements, Bodybuilding supplements, Protein bars
846	1	5600380891813	fr									Protéine gourmet bar																																		Prozis	prozis		Snacks, Compléments alimentaires, Compléments pour le Bodybuilding, Barres protéinées
847	1	749826539102	en						Chocolate peanut caramel bar																																		1 BAR (50 g)			Pure Protein	pure-protein	Rexall Sundown, Inc.	Snacks, Dietary supplements, Bodybuilding supplements, Protein bars
848	1	749826306759	en						Chocolate peanut caramel bar																																		1 BAR (50 g)			Pure Protein	pure-protein	Rexall Sundown, Inc.	Snacks
849	1	749826306742	en						Protein Bar																																		1 BAR (50 g)			Pure Protein	pure-protein	Rexall Sundown, Inc.	Snacks
850	1	749826648453	en						Protein bar																																		1 BAR (50 g)					Rexall Sundown, Inc.	Snacks
851	1	749826763323	en						Birthday Cake Bar																																		1 BAR (50 g)			Pure Protein	pure-protein	Rexall Sundown, Inc.	Snacks
852	1	749826763309	en						Gluten Free Protein Bar																																		1 BAR (50 g)			Pure Protein	pure-protein	Rexall Sundown, Inc.	Snacks
853	1	749826785837	en						Pure protein bar																																		1 BAR (50 g)			Pure Protein	pure-protein	Rexall Sundown, Inc.	Snacks
854	1	4260363480925	en						Protein Bar, Strawberry Yoghurt																																			Pack	en:pack	Foodspring	foodspring		Snacks, Sweet snacks, Bars, Dietary supplements, Bodybuilding supplements, Protein bars
855	1	888849001965	en						Cereal protein bar, Waffle																																	38 g	1 bar (38g)			Quest Nutrition	quest-nutrition	QUEST	Snacks, Dietary supplements, Bodybuilding supplements, Protein bars
856	1	888849000494	en						protein bar, vanilla almond crunch																																		1 BAR (60 g)			Quest Nutrition Llc	quest-nutrition-llc	QUEST	Snacks, Dietary supplements, Bodybuilding supplements, Protein bars
857	1	96619356096	en						Cookies and cream protein bar																																		60g			Kirkland Signature	kirkland-signature		Dietary supplements, Bodybuilding supplements, Protein bars
858	1	749826656625	en						Protein bar																																		1 BAR (60 g)					Rexall Sundown, Inc.	Snacks
859	1	788434105712	en						Triple chocolate chunk flavored protein bar, triple chocolate chunk			Triple Chocolate Chunk																															1 BAR (60 g)					ONE	Snacks
860	1	788434105729	en						Triple chocolate chunk flavored protein bar, triple chocolate chunk																																		1 BAR (60 g)					ONE	Snacks
861	1	788434105774	en						Cookie dough chocolate chunk flavored protein bar			One basix chocolate chunk																															1 BAR (60 g)					ONE	Snacks
862	1	788434105750	en						Peanut butter chocolate chunk flavored protein bar, peanut butter chocolate chunk																																		1 BAR (60 g)					ONE BASIX	Snacks
863	1	788434105743	en						Peanut butter chocolate chunk flavored protein bar, peanut butter chocolate chunk																																		1 BAR (60 g)					ONE BASIX	Snacks
864	1	631656500516	en						Clean protein bar																																		1 BAR (60 g)					MUSCLETECH	Snacks
865	1	631656500431	en						Mission clean protein bar																																		1 BAR (60 g)			Muscletech	muscletech	MUSCLETECH	Snacks, Dietary supplements, Bodybuilding supplements, Protein bars
866	1	631656560541	en						Mission 1 clean protein bar																																		1 BAR (60 g)			Mission, Muscletech	mission,muscletech	MUSCLETECH	Snacks, Dietary supplements, Bodybuilding supplements, Protein bars
867	1	631656560534	en						Mission 1 clean protein bar																																		1 BAR (60 g)			Mission, Muscletech	mission,muscletech	MUSCLETECH	Snacks, Dietary supplements, Bodybuilding supplements, Protein bars
868	1	631656500455	en						Mission clean protein bar cookies & cream																																		1 BAR (60 g)					MUSCLETECH	Snacks
869	1	749826656731	en						Protein bar																																		1 BAR (60 g)					Rexall Sundown, Inc.	Snacks
870	1	749826656786	en						Protein bar																																		1 BAR (60 g)					Rexall Sundown, Inc.	Snacks
871	1	888849000456	en						Chocolate peanut butter protein bar			Questbar Protein Bar Chocolate Peanut Butter																															1 BAR (60 g)			Quest	quest	QUEST	Snacks
872	1	888849000463	en						Chocolate peanut butter protein bar, chocolate peanut butter	Barrita de proteinas sabor crema de cacahuete																																	1 BAR (60 g)			Quest	quest	QUEST	Snacks
873	1	888849003907	en						Chocolate peanut butter protein bar, chocolate peanut butter																																		1 BAR (60 g)					QUEST	Snacks
874	1	888849005437	en						Protein bar																																		2.12 ONZ (60 g)					QUEST HERO	Snacks
875	1	888849005420	en						Protein bar			Hero Protein Bar - Vanilla Caramel Flavor																															1 BAR (60 g)			Quest	quest	QUEST HERO	Snacks
876	1	888849005451	en						Protein bar																																		1 BAR (60 g)					QUEST HERO	Snacks
877	1	888849005468	en						Protein Bar																																		1 BAR (60 g)					QUEST HERO	Snacks
878	1	888849000241	en						Protein Bar																																		2.1 ONZ (60 g)			Quest Bar	quest-bar	QUEST BAR	Snacks, Dietary supplements, Bodybuilding supplements, Protein bars
879	1	888849005239	en						Protein bar																																		1 BAR (60 g)					QUEST	Snacks
880	1	888849005222	en						Protein Bar			Quest Products Quest Blueberry Muffin 4PK																														8.5 oz	1 BAR (60 g)			Quest	quest	QUEST	Snacks, Sweet snacks, Biscuits and cakes, Pastries
881	1	888849000029	en						Protein bar			Quest Bar Protein Bar Cookies & Cream - 12 CT																															1 BAR (60 g)			Quest Bar	quest-bar	QUESTBAR	Snacks
882	1	888849003860	en						Cookies & cream protein bar, cookies & cream			Quest protein bar																														1 bar	1 BAR (60 g)			Quest	quest	QUEST	Snacks
883	1	888849000449	en						Protein Bar, cinnamon roll																																		1 BAR (60 g)			Questbar	questbar	QUESTBAR	Snacks, Dietary supplements, Bodybuilding supplements, Protein bars
884	1	888849000661	en						Protein bar																																		1 BAR (60 g)					QUEST BAR	Snacks
885	1	888849005383	en						Protein bar																																		2.12 ONZ (60 g)					QUEST	Snacks
886	1	888849000036	en						Chocolate chip cookie dough protein bars																																	4 g	1 BAR (60 g)			Quest	quest	QUESTBAR	Snacks, Dietary supplements, Bodybuilding supplements, Protein bars
887	1	888849003853	en						Protein Bar																																		1 BAR (60 g)			Quest	quest	QUEST	Snacks
888	1	888849001903	en						Protein Bar, Pumpkin Pie																																		1 BAR (60 g)			Quest Nutrition Llc	quest-nutrition-llc	QUEST BAR	Snacks, Dietary supplements, Bodybuilding supplements, Protein bars
889	1	888849003884	en						Protein Bar																																		1 BAR (60 g)			Quest	quest	QUEST	Snacks
890	1	888849001378	en						Mint chocolate chunk protein bars																																		2.1 ONZ (60 g)			Quest Nutrition Llc	quest-nutrition-llc	QUEST BAR	Snacks, Dietary supplements, Bodybuilding supplements, Protein bars
891	1	888849006175	en						Vanilla caramel protein bar, vanilla caramel																																		1 BAR (60 g)					QUEST HERO	Snacks
892	1	888849006151	en						Protein Bar Chocolate Caramel Pecan																																		1 BAR (60 g)			Quest	quest	QUEST HERO	Snacks
893	1	888849001231	en						Protein bar mores protein net carbs cals low																																		1 BAR (60 g)			Quest Nutrition Llc	quest-nutrition-llc	QUEST BAR	Snacks, Dietary supplements, Bodybuilding supplements, Protein bars
894	1	888849004614	en				Quest Blueberry Muffin Protein Bar		Quest Blueberry Muffin Protein Bar																																	60g	1 BAR (60 g)			Questbar	questbar	QUEST	Snacks
895	1	888849004638	en						Blueberry muffin protein bar, blueberry muffin																																		1 BAR (60 g)					QUEST	Snacks
896	1	888849000005	en						Quest Cookies & cream protein bar			Questbar Cookies & Cream																															1 BAR (60 g)			Quest bar	quest-bar	QUEST	Snacks
897	1	888849000210	en						White Chocolate Raspberry Protein Bar																																	60 g	60g			Quest	quest	QUEST	Snacks, Dietary supplements, Bodybuilding supplements, Protein bars
898	1	888849003877	en						White chocolate raspberry protein bar, white chocolate raspberry																																		1 BAR (60 g)					QUEST	Snacks
899	1	793573933300	en						Chocolate Brownie	Chocolate Brownie																								protein bar.	protain bar.							2.12 oz (60 g)	1 bar (60 g)	Plastic, Bag	en:plastic,en:bag	Quest	quest	Mr. Beverages Old Time Cocktail Mixes	Dietary supplements, Bodybuilding supplements, Protein bars
900	1	888849003921	en						Chocolate brownie protein bar																																		1 BAR (60 g)			Quest	quest	QUEST	Snacks
901	1	888849000418	en						Protein bar																																		1 BAR (60 g)			Quest Nutrition Llc	quest-nutrition-llc	QUEST	Snacks, Dietary supplements, Bodybuilding supplements, Protein bars
902	1	888849000630	en						protein bar, apple pie																																		1 BAR (60 g)			Quest Nutrition Llc	quest-nutrition-llc	QUEST	Snacks, Dietary supplements, Bodybuilding supplements, Protein bars
903	1	888849000470	en						Coconut cashew flavor protein bar																																		1 BAR (60 g)					QUEST	Snacks
904	1	888849000487	en						Coconut cashew protein bar, coconut cashew																																		1 BAR (60 g)					QUEST	Snacks
905	1	888849000692	en						Strawberry cheesecake protein bar, strawberry cheesecake			Quest Bar Protein Riegel , Strawberry Cheese Cake																															1 BAR (60 g)			Quest bar	quest-bar	QUEST	Snacks
906	1	888849005369	en						Mocha chocolate chip protein bar, mocha chocolate chip																																		1 BAR (60 g)					QUEST	Snacks
907	1	888849000432	en						protein bar, cinnamon roll			QuestBar Protein Bar Cinnamon Roll																														60 g	1 BAR (60 g)	Plastic, Bag	en:plastic,en:bag	Quest Nutrition	quest-nutrition	QUEST	Snacks, Dietary supplements, Bodybuilding supplements, Protein bars
908	1	888849000234	en						Double chocolate chunk protein bar																																		1 BAR (60 g)					QUEST	Snacks
909	1	888849003914	en						Double chocolate chunk protein bars																																		1 BAR (60 g)			Quest	quest	QUEST	Snacks
910	1	888849001224	en						Protein Bar																																		1 BAR (60 g)			Quest Nutrition Llc	quest-nutrition-llc	QUEST	Snacks
911	1	888849008025	en						Chocolate hazelnut protein bar, chocolate hazelnut																																		1 BAR (60 g)			Quest	quest	QUEST	Snacks
912	1	888849008032	en						Quest protein bar																																		1 BAR (60 g)			Quest	quest	QUEST	Snacks
913	1	888849008988	en						Oatmeal chocolate chip flavor protein bar, oatmeal chocolate chip																																		1 BAR (60 g)					QUEST	Snacks
914	1	888849005178	en						Oatmeal chocolate chip protein bar																																		1 BAR (60 g)			Quest	quest	Quest Nutrition, LLC	Snacks
915	1	888849004645	en						Oatmeal chocolate chip protein bar, oatmeal chocolate chip																																		1 BAR (60 g)					QUEST	Snacks
916	1	888849000012	en						Quest protein bar, chocolate chip cookie dough																																	60g	1 BAR (60 g)			Questbar	questbar	QUEST	Snacks, Dietary supplements, Bodybuilding supplements, Protein bars
917	1	96619508228	en						Protein Bar																																	60 g	1 Bar (60g)	Plastic wrap	en:plastic-wrap	kirkland	kirkland		Snacks, Sweet snacks, Bars, Dietary supplements, Bodybuilding supplements, Protein bars
918	1	888849005956	en						Quest birthday cake			Questbar Birthday Quest Nutrition, LLC 12 Bars Box																														60 g	1 BAR (60 g)			Quest	quest	QUEST	Snacks, Dietary supplements, Bodybuilding supplements, Protein bars
919	1	888849006687	en						Birthday cake protein bar, birthday cake																																		1 BAR (60 g)					QUEST	Snacks
920	1	888849007677	en						Pumpkin Pie Flavor Protein Bar																																	1	1 BAR (60 g)			Quest	quest	QUEST	Snacks, Dietary supplements, Bodybuilding supplements, Protein bars
921	1	631656500448	en						Clean protein bar																																		1 BAR (60 g)					MUSCLETECH	Snacks
922	1	631656560503	en						Clean Protein Bar																																		1 BAR (60 g)			Muscletech	muscletech	MUSCLETECH	Snacks
923	1	96619356089	en						Chocolate Peanut Butter Chunk																																	60 g	60g	Plastic wrap	en:plastic-wrap	Kirkland Signature	kirkland-signature		Dietary supplements, Bodybuilding supplements, Protein bars
924	1	888849000616	en						Peanut butter supreme protein bar, peanut butter supreme			Peanut Butter Supreme Protein Bar																														2.12 oz	1 BAR (60 g)			Quest	quest	QUEST	Snacks
925	1	888849006397	en						Peanut butter brownie smash protein bar																																		1 BAR (60 g)			Quest	quest	QUEST	Snacks, Dietary supplements, Bodybuilding supplements, Protein bars
926	1	888849001354	en						Protein Bar																																	2.12 oz	1 BAR (60 g)			Quest,Quest Nutrition Llc.	quest,quest-nutrition-llc	QUEST	Snacks, Dietary supplements, Bodybuilding supplements, Protein bars
927	1	888849006373	en						Maple waffle protein bar, maple waffle			Maple waffle																															1 BAR (60 g)			Quest	quest	QUEST	Snacks
928	1	888849007288	en						Maple waffle protein bar, maple waffle																																		1 BAR (60 g)					QUEST	Snacks
929	1	888849005963	en						protein bar, Birthday cake coated			Birthday Cake Flavor Coated Protein Bar																														720 g (12 * 60 g)	1 BAR (60 g)	Plastic, Container	en:plastic,en:container	Questbar	questbar	QUESTBAR	Snacks, Dietary supplements, Bodybuilding supplements, Protein bars
930	1	888849000500	en						Protein Bar, Vanilla almond crunch																																		1 BAR (60 g)			Questbar	questbar	Quest Nutrition, LLC	Snacks, Dietary supplements, Bodybuilding supplements, Protein bars
931	1	788434103633	en						S’MORES Protein Bar
932	1	749826656700	en						Protein bar																																		1 BAR (60 g)					Rexall Sundown, Inc.	Snacks
933	1	749826656687	en						Protein bar																																		1 BAR (60 g)					Rexall Sundown, Inc.	Snacks
934	1	749826656724	en						Protein plus bar																																		1 BAR (60 g)					Rexall Sundown, Inc.	Snacks
935	1	888849006380	en						Maple waffle protein bar																																		1 BAR (60 g)					QUEST	Snacks
936	1	749826125657	en						Protein bar																																		1 BAR (78 g)					Rexall Sundown, Inc.	Snacks
937	1	749826125688	en						Protein bar																																		1 BAR (78 g)			Rexall Sundown Inc.	rexall-sundown-inc	Rexall Sundown, Inc.	Snacks
938	1	749826592534	en						Bar																																		1 BAR (50 g)			Pure Protein	pure-protein	Rexall Sundown, Inc.	Snacks, Sweet snacks, Bars
939	1	749826138855	en						Protein Bar																																		1 BAR (50 g)			Pure Protein	pure-protein	Rexall Sundown, Inc.	Snacks
940	1	749826126517	en						Protein bar, Chewy Chocolate Deluxe																																	1 bar	1 BAR (50 g)			Pure protein	pure-protein	Rexall Sundown, Inc.	Snacks, Dietary supplements, Bodybuilding supplements, Protein bars
941	1	749826140292	en						Chocolate deluxe bars																									chocoalte protein bar								6	1 BAR (50 g)	Box	en:box	Pure Protein, Rexall Sundown Inc.	pure-protein,rexall-sundown-inc	Rexall Sundown, Inc.	Snacks, Dietary supplements, Bodybuilding supplements, Protein bars
942	1	749826579573	en						High protein fruit & nut bar																																		1 BAR (53 g)					Rexall Sundown, Inc.	Snacks
943	1	749826575551	en						High protein fruit & nut bar																																		1 BAR (53 g)			Rexall Sundown Inc.	rexall-sundown-inc	Rexall Sundown, Inc.	Snacks
944	1	749826575520	en						High Protein Fruit & Nut Bar																																		1 BAR (53 g)			Pure Protein	pure-protein	Rexall Sundown, Inc.	Snacks, Dietary supplements, Bodybuilding supplements, Protein bars
945	1	749826579559	en						High protein fruit & nut bar																																		1 BAR (53 g)					Rexall Sundown, Inc.	Snacks
946	1	749826575537	en						High Protein Fruit & Nut Bar																																		1 BAR (53 g)			Worldwide Sport Nutritional Supplements Inc.	worldwide-sport-nutritional-supplements-inc	Rexall Sundown, Inc.	Snacks, Dietary supplements, Bodybuilding supplements, Protein bars
947	1	749826575506	en						High Protein Fruit & Nut Bar																																		1 BAR (53 g)			Worldwide Sport Nutritional Supplements Inc	worldwide-sport-nutritional-supplements-inc	Rexall Sundown, Inc.	Snacks, Dietary supplements, Bodybuilding supplements, Protein bars
948	1	4260363482349	en						Protein bar			Protein bar																														60.0 g		Riegel	en:riegel	Foodspring	foodspring		Dietary supplements, Bodybuilding supplements, Protein bars
949	1	788434108812	en						Protein Bar, Cookie Dough																																		1 BAR (60 g)			Ohyeah!	ohyeah	ONE	Snacks, Dietary supplements, Bodybuilding supplements, Protein bars
950	1	788434108515	en						Chocolate brownie flavored protein bar, chocolate brownie																																		1 BAR (60 g)			Ohyeah	ohyeah	ONE	Snacks
951	1	788434108379	en						Cookies & creme flavored protein bar, cookies & creme																																		1 BAR (60 g)			Oh Yeah!	oh-yeah	ONE	Snacks, Dietary supplements, Bodybuilding supplements, Protein bars
952	1	788434108843	en						Victory Protein Bar																																		1 BAR (65 g)			Oh Yeah!	oh-yeah	OH YEAH!	Snacks
953	1	769745600028	en						Greens plus protein bar chocolate																																		1 BAR (59 g)			Orange Peel Enterprises Inc.	orange-peel-enterprises-inc	GREENS+	Snacks, Dietary supplements, Bodybuilding supplements, Protein bars
954	1	769745600127	en						Protein chocolate bars																																		1 BAR (59 g)			Orange Peel Enterprises Inc.	orange-peel-enterprises-inc	GREENS+	Snacks, Dietary supplements, Bodybuilding supplements, Protein bars
955	1	810745030633	en						Plant based protein bar - dark chocolate sea salt																																		1 BAR (40 g)					TONE IT UP	Snacks
956	1	810745030602	en						Birthday cake protein bar																																		1 BAR (40 g)					TONE IT UP	Snacks
957	1	838766080512	en						Protein + snack bar																																		1 BAR (49 g)					VEGA	Snacks
958	1	838766080567	en						Protein + snack bar																																		49 g (49 g)			Vega	vega	VEGA	Snacks, Dietary supplements, Bodybuilding supplements, Protein bars
959	1	838766080604	en						Protein+ Snack Bar																																		1 BAR (49 g)			Vega	vega	VEGA	Snacks, Dietary supplements, Bodybuilding supplements, Protein bars
960	1	838766080505	en						Protein + Snack Bar																																		1 BAR (49 g)			Vega	vega	VEGA	Snacks, Dietary supplements, Bodybuilding supplements, Protein bars
961	1	838766080550	en						Protein+ snack bar																																		49 g (49 g)					VEGA	Snacks
962	1	753656714202	en						Chocolate mint high protein bars, chocolate mint																																		1 BAR (55 g)					ThinkThin, LLC	Snacks
963	1	753656714127	en						Chocolate Mint High Protein Bars																																		1 BAR (55 g)					ThinkThin, LLC	Snacks
964	1	753656714226	en						Sea Salt Almond Chocolate High Protein Bars																																		1 BAR (55 g)					ThinkThin, LLC	Snacks
965	1	788434104197	en						ONE Plant Protein bar- churro																																		1 BAR (45 g)					ONE Brands, LLC	Snacks, Dietary supplements, Bodybuilding supplements, Protein bars
966	1	788434104210	en						Churro flavored protein bar																																		1 BAR (45 g)					ONE Brands, LLC	Snacks
967	1	788434104265	en						Carrot cake flavored protein bars																																		1 BAR (45 g)					ONE Brands, LLC	Snacks
968	1	769745600110	en						Protein bar																																		1 BAR (59 g)					GREENS+	Snacks
969	1	9315090212808	en						Crankt 20G PROTEIN - Salted Caramel																									Salted Caramel protein energy bar								60g	60g	Film	en:film	Crankt	crankt		Dietary supplements, Bodybuilding supplements, Protein bars
970	1	41498186944	en						Strawberry flavored protein meal bar, strawberry																																		1 BAR (45 g)			Aldi-Benner Company	aldi-benner-company	ELEVATION	Snacks
971	1	856663007104	en						White chocolate cafe latte clean protein bar, white chocolate cafe latte																																		1 BAR (58 g)					JIMMY!	Snacks
972	1	856663007265	en						Chocolate peanut butter clean protein bar																																		1 BAR (58 g)					JIMMY!	Snacks
973	1	856663007173	en						Clean protein bar																																		1 BAR (58 g)					JIMMY!	Snacks
974	1	743659129110	en						Chocolate chip cookie dough protein bar																																		1 BAR (75 g)					Lifestyle Evolution, Inc.	Snacks
975	1	753656701400	en						Creamy peanut butter high protein bars																																		1 BAR (60 g)			Thinkthin Llc	thinkthin-llc	ThinkThin, LLC	Snacks, Dietary supplements, Bodybuilding supplements, Protein bars
976	1	753656709505	en						high protein bars, creamy peanut butter																																		1 BAR (60 g)			Thinkthin Llc	thinkthin-llc	ThinkThin, LLC	Snacks, Dietary supplements, Bodybuilding supplements, Protein bars
977	1	753656701202	en						Protei bars creamy peanut butter																																		1 BAR (60 g)			Think Thin	think-thin	ThinkThin, LLC	Snacks, Dietary supplements, Bodybuilding supplements, Protein bars
978	1	753656709512	en						High protein chunky peanut butter bars																																		1 BAR (60 g)			Thinkthin	thinkthin	ThinkThin, LLC	Snacks
979	1	753656712000	en						Chocolate strawberry high protein bars, chocolate strawberry																																		1 BAR (60 g)					ThinkThin, LLC	Snacks
980	1	753656701462	en						high protein bars, brownie crunch																																		1 BAR (60 g)			Thinkthin Llc	thinkthin-llc	ThinkThin, LLC	Snacks, Dietary supplements, Bodybuilding supplements, Protein bars
981	1	753656709529	en						High protein brownie crunch bars																																		1 BAR (60 g)			Thinkthin	thinkthin	ThinkThin, LLC	Snacks, Dietary supplements, Bodybuilding supplements, Protein bars
982	1	753656701271	en						Think high protein bar brownie crunch																																		1 BAR (60 g)			Think Thin	think-thin	ThinkThin, LLC	Snacks, Dietary supplements, Bodybuilding supplements, Protein bars
983	1	753656717456	en						Coconut cake high protein bars, coconut cake																																		1 BAR (60 g)					THINK!	Snacks
984	1	855919005383	en						Protein Bars, Chocolate Brownie																																		1 BAR (37 g)			Sbd Holdings Group Corp.	sbd-holdings-group-corp	SBD Holdings Group Corp.	Snacks, Dietary supplements, Bodybuilding supplements, Protein bars
985	1	637480020848	en						Protein Meal Bar, Chocolate peanut butter																																		1 BAR (60 g)			Atkins,Atkins Nutritionals Inc.	atkins,atkins-nutritionals-inc	Atkins Nutritionals, Inc.	Snacks, Dietary supplements, Bodybuilding supplements, Protein bars
986	1	857429006294	en						Double chocolate chunk crispy protein bar, double chocolate chunk																																		1 BAR (46 g)					OOH SNAP NUTRITION	Snacks
987	1	41498200732	en						Yogurt honey peanut protein nutrition bar, yogurt honey peanut																																		1 BAR (50 g)					ELEVATION	Snacks
988	1	41498293185	en						High protein bar																																		1 BAR (68 g)					ELEVATION	Snacks
989	1	41498293192	en						Chocolate peanut butter high protein bar, chocolate peanut butter																																		1 BAR (68 g)					ELEVATION	Snacks
990	1	631656560374	en						Lean Protein Meal Bar																																		1 BAR (48 g)			Hydroxycut	hydroxycut	Iovate Health Sciences International Inc.	Snacks
991	1	743659125938	en						Double fudge brownie protein bar																																		1 BAR (75 g)					Lifestyle Evolution, Inc.	Snacks
992	1	743659125945	en						Protein Bar																																		1 BAR (75 g)					Lifestyle Evolution, Inc.	Snacks
993	1	743659126683	en						Cookies 'n cream protein bar																																		1 BAR (75 g)					Lifestyle Evolution, Inc.	Snacks
994	1	743659125822	en						Chocolate peanut crunch protein bar, chocolate peanut crunch			Promax barre proteinée																														75 g	1 BAR (75 g)					PROMAX	Snacks
995	1	743659128069	en						Nutty butter crisp original protein bar																																		1 BAR (75 g)					Lifestyle Evolution, Inc.	Snacks
996	1	743659128052	en						Nutty butter crisp protein bar																																		1 BAR (75 g)					Lifestyle Evolution, Inc.	Snacks
997	1	75436706444	en						High protein bar																																		1 BAR (45 g)					LIFE CHOICE	Snacks
998	1	41520058515	en						Fitness high protein bar																																		1 BAR (45 g)					Ahold USA, Inc.	Snacks
999	1	41520057211	en						High Protein Bar Cookie Dough																																		1 BAR (45 g)			Ahold	ahold	Ahold USA, Inc.	Snacks, Dietary supplements, Bodybuilding supplements, Protein bars
1000	1	41520058508	en						Fitness High Protein Bar																																		1 BAR (45 g)			Ahold	ahold	Ahold USA, Inc.	Snacks
1001	1	41520057198	en						High Protein Bar																																		1 BAR (45 g)			Ahold	ahold	Ahold USA, Inc.	Snacks
1002	1	41520058492	en						Fitness High Protein Bar																																		1 BAR (45 g)			Giant	giant	Ahold USA, Inc.	Snacks
1003	1	41520057167	en						Fitness High Protein Bar																																		1 BAR (45 g)			Ahold	ahold	Ahold USA, Inc.	Snacks
1004	1	75450161632	en						High protein bar, double chocolate																																		1 BAR (45 g)					Hy-Vee, Inc.	Snacks
1005	1	21600104905	en						Extreme peanut butter protein bar, extreme peanut butter																																		1 BAR (45 g)					GOOD & SMART	Snacks
1006	1	41520058485	en						Fitness High Protein Bar																																		1 BAR (45 g)			Ahold	ahold	Ahold USA, Inc.	Snacks
1007	1	41520057143	en						High Fitness Protein Bar																																		45 g (1 BAR)			Giant	giant
1008	1	75450163292	en						High Protein Bar																																		1 BAR (45 g)			Hy-Vee	hy-vee	Hy-Vee, Inc.	Snacks
1009	1	786560000338	en						High protein brownie bars, chocolate fudge																																		1 BAR (80 g)					Rexall Sundown, Inc.	Snacks, Sweet snacks, Biscuits and cakes, Cakes
1010	1	786560000321	en						High protein brownie? bar																																		1 BAR (80 g)					Rexall Sundown, Inc.	Snacks
1011	1	786560000345	en						High protein brownie bar																																		1 BAR (80 g)					Rexall Sundown, Inc.	Snacks
1012	1	786560000352	en						HIGH PROTEIN BROWNIE[tilde] BARS																																		1 BAR (80 g)					Rexall Sundown, Inc.	Snacks
1013	1	75436104028	en						Life choice, high protein bar, naturally																																		1 BAR (50 g)					LIFE CHOICE	Snacks
1014	1	11110831019	en						Protein bar																																		1 BAR (50 g)					The Kroger Co.	Snacks
1015	1	753656710341	en						High Protein & Fiber Bars, Milk Chocolate Toffee Almond																																		1 BAR (50 g)			Think Thin	think-thin	ThinkThin, LLC	Snacks
1016	1	753656711102	en						Chocolate almond brownie protein & fiber bars, chocolate almond brownie																																		1 BAR (40 g)			Think Thin	think-thin	ThinkThin, LLC	Snacks
1017	1	753656714738	en						Protein & fiber bars																																		1 BAR (40 g)					ThinkThin, LLC	Snacks
1018	1	753656710945	en						Protein+ calorie bars																																		1 BAR (40 g)			Thinkthin Llc	thinkthin-llc	ThinkThin, LLC	Snacks
1019	1	753656713038	en						S'mores protein & fiber bars, s'mores																																		1 BAR (40 g)					ThinkThin, LLC	Snacks
1020	1	753656713496	en						S'Mores Protein & Fiber Bars																																		1 BAR (40 g)					ThinkThin, LLC	Snacks
1021	1	753656715308	en						Cookies & creme protein bars																																		1 BAR (28 g)					THINKKIDS	Snacks
1022	1	753656711300	en						Dark chocolate peppermint protein & fiber bars, dark chocolate peppermint																																		1 BAR (40 g)			Think Thin	think-thin	ThinkThin, LLC	Snacks
1023	1	753656710938	en						Chocolate almond brownie protein bar																																		1 BAR (40 g)			Think Thin	think-thin	ThinkThin, LLC	Snacks, Dietary supplements, Bodybuilding supplements, Protein bars
1024	1	753656711393	en						Dark chocolate peppermint lean protein & fiber bars, dark chocolate peppermint																																		1 BAR (40 g)			Thinkthin Llc	thinkthin-llc	ThinkThin, LLC	Snacks
1025	1	753656711409	en						Lean Protein & Fiber Bars																																		1 BAR (40 g)			Thinkthin Llc	thinkthin-llc	ThinkThin, LLC	Snacks
1026	1	753656711003	en						Chunky chocolate peanut lean protein & fiber bars, chunky chocolate peanut																																		1 BAR (40 g)			Thinkthin Llc	thinkthin-llc	ThinkThin, LLC	Snacks
1027	1	753656710990	en						Chunky chocolate peanut protein+ bar																																		1 BAR (40 g)			Thinkthin Llc	thinkthin-llc	ThinkThin, LLC	Snacks
1028	1	753656713021	en						Protein & Fiber Bar																																		1 BAR (40 g)					ThinkThin, LLC	Snacks
1029	1	753656710969	en						Salted caramel protein+ bar																																	40 g	1 BAR (40 g)			Thinkthin Llc, Think! Protein	thinkthin-llc,think-protein	ThinkThin, LLC	Snacks, Dietary supplements, Bodybuilding supplements, Protein bars
1030	1	753656711553	en						Lean Protein & Fiber Bars																																		1 BAR (40 g)			Thinkthin Llc	thinkthin-llc	ThinkThin, LLC	Snacks
1031	1	753656711560	en						Pumpkin spice lean protein & fiber bars, pumpkin spice																																		1 BAR (40 g)			Thinkthin Llc	thinkthin-llc	ThinkThin, LLC	Snacks
1032	1	753656711034	en						Cinnamon Bun White Chocolate Lean Protein & Fiber Bars																																		1 BAR (40 g)			Thinkthin Llc	thinkthin-llc	ThinkThin, LLC	Snacks
1033	1	753656711133	en						Salted Caramel Protein & Fiber Bars																																		1 BAR (40 g)			Think Thin	think-thin	ThinkThin, LLC	Snacks
1034	1	753656710976	en						Think! salted caramel protein+ bars																																		1 BAR (40 g)			Thinkthin Llc	thinkthin-llc	ThinkThin, LLC	Snacks
1035	1	753656710914	en						Honey drizzle peanut protein & fiber bars, honey drizzle peanut																																		1 BAR (40 g)			Thinkthin Llc	thinkthin-llc	ThinkThin, LLC	Snacks
1036	1	75365612734	en						Protein & Fiber Bars, Cupcake Batter																																		1 BAR (40 g)			Thinkthin Llc	thinkthin-llc	ThinkThin, LLC	Snacks, Dietary supplements, Bodybuilding supplements, Protein bars
1037	1	753656712901	en						Cupcake batter protein & fiber bars, cupcake batter																																		1 BAR (40 g)					ThinkThin, LLC	Snacks
1038	1	753656712734	en						Cupcake batter protein & fiber bars, cupcake batter																																	7 oz	1 BAR (40 g)			Thinkthin Llc	thinkthin-llc	ThinkThin, LLC	Snacks
1039	1	753656715391	en						Cinnamon sugar cookie protein bars																																		1 BAR (28 g)					THINKKIDS	Snacks
1040	1	753656712499	en						Holiday cinnamon protein & fiber bars, holiday cinnamon																																		1 BAR (40 g)					ThinkThin, LLC	Snacks
1041	1	753656711683	en						Protein & fiber bars, pumpkin spice																																		1 BAR (40 g)					ThinkThin, LLC	Snacks
1042	1	753656713427	en						Coconut pecan pie protein & fiber bars, coconut pecan pie																																		1.41 ONZ (40 g)					ThinkThin, LLC	Snacks
1043	1	753656712024	en						Think thin bar lemon delight																																		1 BAR (60 g)			Thinkthin Llc	thinkthin-llc	ThinkThin, LLC	Snacks, Dietary supplements, Bodybuilding supplements, Protein bars
1044	1	753656711973	en						Maple almond white chocolate dipped high protein bars, maple almond																																		1 BAR (60 g)			Thinkthin Llc	thinkthin-llc	ThinkThin, LLC	Snacks, Dietary supplements, Bodybuilding supplements, Protein bars
1045	1	753656706368	en						High protein bars																																		1 BAR (60 g)					ThinkThin, LLC	Snacks
1046	1	753656715247	en						White chocolate high protein bars, white chocolate																																		1 BAR (60 g)					ThinkThin, LLC	Snacks
1047	1	753656712970	en						high protein bars, lemon delight																																		1 BAR (60 g)			Thinkthin Llc	thinkthin-llc	ThinkThin, LLC	Snacks, Dietary supplements, Bodybuilding supplements, Protein bars
1048	1	753656712031	en						Lemon Delight High Protein Bars																																	21 oz	1 BAR (60 g)					ThinkThin, LLC	Snacks
1049	1	753656709253	en						Caramel fudge chocolate dipped high protein bars, caramel fudge																																		1 BAR (60 g)					ThinkThin, LLC	Snacks
1050	1	753656709543	en						Caramel fudge high protein bars, caramel fudge																																		1 BAR (60 g)			Think Thin	think-thin	ThinkThin, LLC	Snacks, Dietary supplements, Bodybuilding supplements, Protein bars
1051	1	753656701417	en						Chocolate fudge high protein bars																																		1 BAR (60 g)					ThinkThin, LLC	Snacks
1052	1	753656709536	en						Chocolate fudge high protein bars, chocolate fudge																																		1 BAR (60 g)					ThinkThin, LLC	Snacks
1053	1	753656711966	en						High Protein Bar																																		1 BAR (60 g)			Thinkthin Llc	thinkthin-llc	ThinkThin, LLC	Snacks, Dietary supplements, Bodybuilding supplements, Protein bars
1054	1	753656710303	en						Think Thin, High Protein & Fiber Bar, Chocolate Almond Coconut																																		1 BAR (50 g)			Thinkthin Llc	thinkthin-llc	ThinkThin, LLC	Snacks
1055	1	753656710334	en						Thinkthin, High Protein & Fiber Bars, Chocolate Almond Coconut																																		50 g (1 BAR)			Thinkthin Llc	thinkthin-llc
1056	1	74982665922	en						Bar, dark chocolate coconut																																		1 BAR (50 g)			Pure Protein	pure-protein	Rexall Sundown, Inc.	Snacks, Dietary supplements, Bodybuilding supplements, Protein bars
1057	1	749826548296	en						Protein bar																																		1 BAR (50 g)			Rexall Sundown Inc.	rexall-sundown-inc	Rexall Sundown, Inc.	Snacks
1058	1	749826548265	en						Protein bar																																		1 BAR (50 g)			Worldwide Sport Nutritional Supplements Incs	worldwide-sport-nutritional-supplements-incs	Rexall Sundown, Inc.	Snacks
1059	1	660726200063	en						Muscle Milk, 30g Protein Crunch Bar, Vanilla Almond Yogurt																																		81 g (1 BAR)			Cytosport Inc.	cytosport-inc
1060	1	753656710310	en						High protein + fiber bars, milk chocolate, toffee almond																																		1 BAR (50 g)			Thinkthin Llc	thinkthin-llc	ThinkThin, LLC	Snacks
1061	1	753656710327	en						High protein fiber bars, chocolate peanut butter toffee																																		1 BAR (50 g)			Think Thin	think-thin	ThinkThin, LLC	Snacks
1062	1	753656715612	en						Coconut almond chia protein & superfruit bars, coconut almond chia																																		1 BAR (62 g)					ThinkThin, LLC	Snacks
1063	1	753656713304	en						Coconut almond chia protein & superfruit bars, coconut almond chia																																		1 BAR (62 g)					ThinkThin, LLC	Snacks
1064	1	753656715629	en						Chocolate pomegranate cherry protein & superfruit bars, chocolate pomegranate cherry																																		1 BAR (60 g)					ThinkThin, LLC	Snacks
1065	1	753656713564	en						Chocolate pomegranate cherry protein & superfruit bars, chocolate pomegranate cherry																																		1 BAR (60 g)					ThinkThin, LLC	Snacks
1066	1	749826126067	en						Protein bar																																		1 BAR (78 g)					Rexall Sundown, Inc.	Snacks
1067	1	749826000589	en						Chewy Chocolate Chip Bar																																		1 BAR (50 g)			Rexall Sundown Inc.	rexall-sundown-inc	Rexall Sundown, Inc.	Snacks, Dietary supplements, Bodybuilding supplements, Protein bars
1068	1	749826656908	en						Chewy Chocolate Chip Bar																																		1 BAR (50 g)			Pure Protein	pure-protein	Rexall Sundown, Inc.	Snacks
1069	1	749826133522	en						Protein Bar																																		1 BAR (50 g)					Rexall Sundown, Inc.	Snacks
1070	1	749826592497	en						Protein Bar																																		1 BAR (50 g)			Pure Protein	pure-protein	Rexall Sundown, Inc.	Snacks, Dietary supplements, Bodybuilding supplements, Protein bars
1071	1	749826126449	en						Chewy Chocolate Chip Protein Bar			Chocolate Bar																															1 BAR (50 g)			Pure Protein	pure-protein	Rexall Sundown, Inc.	Snacks, Dietary supplements, Bodybuilding supplements, Protein bars
1072	1	749826538631	en						Protein Bar With Greek Yogurt Style Coating																																		1 BAR (50 g)					Rexall Sundown, Inc.	Snacks
1073	1	749826539652	en						Protein bar with greek yogurt style coating																																		1 BAR (50 g)					Rexall Sundown, Inc.	Snacks
1074	1	749826538617	en						Protein bar with greek yogurt style coating																																		1 BAR (50 g)					Rexall Sundown, Inc.	Snacks
1075	1	639372233008	en						Accelerate Morning Protein Bar																																		1 BAR (47 g)			Supreme Protein	supreme-protein	Supreme Protein Inc.	Snacks, Dietary supplements, Bodybuilding supplements, Protein bars
1076	1	749826520919	en						Protein Snack Mini Bar																																		1 BAR (25 g)			Pure Protein	pure-protein	Rexall Sundown, Inc.	Snacks
1077	1	749826520940	en						Minis Protein Snack Bar																																		1 BAR (25 g)			Worldwide Sport Nutritional Supplements Inc.	worldwide-sport-nutritional-supplements-inc	Rexall Sundown, Inc.	Snacks
1078	1	749826538914	en						Minis protein snack bars																																		1 BAR (25 g)			Pure Protein	pure-protein	Rexall Sundown, Inc.	Snacks
1079	1	96619508211	en						Chocolate brownie																																	60g	60g			Kirkland Signature	kirkland-signature		Dietary supplements, Bodybuilding supplements, Protein bars
1080	1	639372233107	en						Supreme Protein, Accelerate Morning Protein Bar, Strawberry Banana																																		1 BAR (47 g)			Premier Nutrition Corporation	premier-nutrition-corporation	Premier Nutrition Corporation	Snacks
1081	1	753656710471	en						High protein bars, creamy peanut butter chocolate																																		1 BAR (60 g)			Thinkthin Llc	thinkthin-llc	ThinkThin, LLC	Snacks, Dietary supplements, Bodybuilding supplements, Protein bars
1082	1	639372233022	en						Accelerate Morning Protein Bar																																		1 BAR (47 g)			Supreme Protein	supreme-protein	Supreme Protein Inc.	Snacks, Dietary supplements, Bodybuilding supplements, Protein bars
1083	1	639372233046	en						Accelerate Morning Protein Bar																																		1 BAR (47 g)			Supreme Protein	supreme-protein	Supreme Protein Inc.	Snacks, Dietary supplements, Bodybuilding supplements, Protein bars
1084	1	639372233121	en						Supreme Protein, Accelerate Morning Protein Bar																																		1 BAR (47 g)			Premier Nutrition Corporation	premier-nutrition-corporation	Premier Nutrition Corporation	Snacks
1085	1	788434106849	en						Blueberry cobbler flavored protein bar, blueberry cobbler																																		1 BAR (60 g)					ONE	Snacks
1086	1	788434106153	en						Peanut butter chocolate cake flavored protein bar																																		1 BAR (60 g)					ONE Brands, LLC	Snacks
1087	1	788434106146	en						Peanut butter chocolate cake flavored protein bar, peanut butter chocolate cake			Protein bar																															1 BAR (60 g)			One	one	ONE	Snacks
1088	1	788434107440	en						Salted caramel flavored protein bar																																		1 BAR (60 g)					ONE Brands, LLC	Snacks
1089	1	788434106368	en						Blueberry Cobbler Protein Bar																																	1 bar - 60 g	1 BAR (60 g)			One Brands	one-brands	ONE	Snacks, Sweet snacks, Bars, Dietary supplements, Bodybuilding supplements, Energy bars, Protein bars, Protein Energy Bars
1090	1	788434105132	en						White chocolate truffle flavored protein bar																																		1 BAR (60 g)					ONE Brands, LLC	Snacks
1091	1	788434108553	en						Lemon cake flavored protein bar, lemon cake																																		1 BAR (60 g)					ONE	Snacks
1092	1	713757372237	en						Combat Crunch Protein Bar																																		63 g (1 BAR)			Muscle Pharm	muscle-pharm
1093	1	788434106214	en						Protein Bar																																		1 BAR (60 g)					ONE	Snacks
1094	1	788434106238	en						Peanut Butter Pie Flavored Protein Bar																																	1 bar - 60 g	1 BAR (60 g)			One1brands	one1brands	ONE	Snacks, Sweet snacks, Bars, Dietary supplements, Bodybuilding supplements, Energy bars, Protein bars, Protein Energy Bars
1095	1	788434108782	en						Protein Bar, Peanut Butter Pie																																		1 BAR (60 g)			Ohyeah!	ohyeah	ONE	Snacks, Dietary supplements, Bodybuilding supplements, Protein bars
1096	1	788434108522	en						One chocolate brownie protein bars																																		1 BAR (60 g)					ONE	Snacks
1097	1	788434107952	en						Almond bliss protein bar			One Bar - Almond Bliss																														1	1 BAR (60 g)			Johnsonville	johnsonville	ONE	Snacks, Dietary supplements, Bodybuilding supplements, Protein bars
1098	1	788434107969	en						One almond bliss protein bars																																		1 BAR (60 g)					ONE	Snacks
1099	1	788434106801	en						Almond bliss flavored protein bars, almond bliss																																		1 BAR (60 g)			One	one	ONE	Snacks
1100	1	788434108386	en						Protein Bar																																		1 BAR (60 g)					ONE	Snacks
1101	1	788434106252	en						Birthday cake flavored protein bars, birthday cake																																		1 BAR (60 g)					ONE	Snacks
1102	1	788434108546	en						Protein Bar, Lemon Cake																																		1 BAR (60 g)			Ohyeah!	ohyeah	ONE	Snacks, Dietary supplements, Bodybuilding supplements, Protein bars
1103	1	788434108096	en						One birthday cake protein bars																																		1 BAR (60 g)					ONE	Snacks
1104	1	788434106382	en						Maple Glazed Doughnut Protein Bar																																		1 BAR (60 g)					ONE	Snacks
1105	1	788434106764	en						Protein Bar																																		1 BAR (60 g)					ONE	Snacks
1106	1	793573214539	en						Chocolate Chip Cookie Dough																									protein bar								2.12 oz (60 g)	1 bar (60 g)	Plastic, Paper, Bag, Box	en:plastic,en:paper,en:bag,en:box	Quest	quest		Dietary supplements, Bodybuilding supplements, Protein bars
1107	1	888849000227	en						Protein Bar, white chocolate raspberry																																		1 BAR (60 g)			Quest Bar	quest-bar	QUEST BAR	Snacks, Dietary supplements, Bodybuilding supplements, Protein bars
1108	1	888849000739	en						Protein Bar																																		1 BAR (60 g)			Quest Nutrition Llc	quest-nutrition-llc	QUEST BAR	Empty, Proposed-for-deletion
1109	1	888849000654	en						Protein Bar, Mixed Berry																																		1 BAR (60 g)			Ouest Nutrition Llc	ouest-nutrition-llc	QUEST BAR	Snacks, Dietary supplements, Bodybuilding supplements, Protein bars
1110	1	793573933270	en						Protein Bar																																		1 BAR (60 g)			Mr. Beverages Old Time Cocktail Mixes	mr-beverages-old-time-cocktail-mixes	Mr. Beverages Old Time Cocktail Mixes	Empty, Proposed-for-deletion
1111	1	705105762340	en						Protein Bar																																		1 BAR (60 g)			Brittany Records	brittany-records	Brittany Records	Snacks, Dietary supplements, Bodybuilding supplements, Protein bars
1112	1	793573901491	en						Protein bar																																		1 BAR (60 g)					Mr. Beverages Old Time Cocktail Mixes	Snacks
1113	1	793573238467	en						Protein Bar																																		1 BAR (60 g)			Quest Bar	quest-bar	Mr. Beverages Old Time Cocktail Mixes	Empty, Proposed-for-deletion
1114	1	377463354354	en						Protein Bar, Cookies & Cream																																		1 BAR (60 g)			Quest Bar	quest-bar	QUEST BAR	Snacks
1115	1	888849000647	en						Protein bar			Questbar																															1 BAR (60 g)			Quest	quest	QUEST NUTRITION, LLC	Snacks
1116	1	888849000425	en						Chocolate brownie flavor protein bars																																		1 BAR (60 g)					QUEST BAR	Snacks
1117	1	888849000708	en						Protein bar																																		2.1 ONZ (60 g)					QUEST BAR	Snacks
1118	1	786560553940	en						Prime Protein Bar																																		1 BAR (65 g)			Met-Rx	met-rx	Rexall Sundown, Inc.	Snacks
1119	1	786560547635	en						Protein Bar																																		1 BAR (65 g)			Met-Rx	met-rx	Rexall Sundown, Inc.	Empty, Proposed-for-deletion
1120	1	786560553957	en						Protein Bar																																		1 BAR (65 g)			Met-Rx	met-rx	Rexall Sundown, Inc.	Snacks, Dietary supplements, Bodybuilding supplements, Protein bars
1121	1	788434105194	en						Dark chocolate sea salt protein bar																																		1 BAR (60 g)					ONE	Snacks
1122	1	639372233060	en						Morning Protein Bar																																		1 BAR (47 g)			Supreme Protein	supreme-protein	Supreme Protein Inc.	Snacks
1123	1	681131015950	en						Protein bars																																		1 BAR (60 g)					Wal-Mart Stores, Inc.	Snacks
1124	1	691535707023	en						Caramel pretzel lower sugar protein bar																																		0.5 BAR (40 g)			Lifestyle Evolution Inc.	lifestyle-evolution-inc	Lifestyle Evolution, Inc.	Snacks
1125	1	691535707016	en						Whey Protein Bar																																		0.5 BAR (40 g)			Stronger	stronger	Lifestyle Evolution, Inc.	Snacks, Dietary supplements, Bodybuilding supplements, Protein bars
1126	1	691535703025	en						Peanut cluster protein bar																																		0.5 BAR (40 g)			Lifestyle Evolution Inc.	lifestyle-evolution-inc	Lifestyle Evolution, Inc.	Snacks, Dietary supplements, Bodybuilding supplements
1127	1	691535703018	en						Peanut Cluster Whey Protein Bar																																		0.5 BAR (40 g)			Lifestyle Evolution Inc.	lifestyle-evolution-inc	Lifestyle Evolution, Inc.	Snacks, Dietary supplements, Bodybuilding supplements, Protein bars
1128	1	691535701021	en						Dark chocolate caramel lower sugar protein bar																																		0.5 BAR (40 g)			Lifestyle Evolution Inc.	lifestyle-evolution-inc	Lifestyle Evolution, Inc.	Snacks
1129	1	691535701014	en						Nugo Stronger			Stronger Dark Chocolate Caramel																														80 g / 2,82 Oz	0.5 BAR (40 g)	Plastic, Bag	en:plastic,en:bag	NuGo,NuGo Nutrition,Lifestyle Evolution Inc.	nugo,nugo-nutrition,lifestyle-evolution-inc	Lifestyle Evolution, Inc.	Snacks, Sweet snacks, Cocoa and its products, Confectioneries, Bars, Chocolate candies, Dietary supplements, Bars covered with chocolate, Bodybuilding supplements, Protein bars
1130	1	691535705012	en						Cookies 'n cream whey protein bar																																		0.5 BAR (40 g)			Nugo Stronger	nugo-stronger	Lifestyle Evolution, Inc.	Snacks
1131	1	691535705029	en						Lower sugar protein bar																																		0.5 BAR (40 g)					Lifestyle Evolution, Inc.	Snacks
1132	1	653341417718	en						Baked high protein bar																																		1 BAR (50 g)					FITMISS	Snacks
1133	1	857128001071	en						Protein bar																																		1 BAR (64 g)					Healthsmart Foods Inc.	Snacks
1134	1	857128001002	en						Protein bar																																		1 BAR (64 g)					Healthsmart Foods Inc.	Snacks
1135	1	857128001422	en						Protein bar																																		1 BAR (64 g)					Healthsmart Foods Inc.	Snacks
1136	1	753656708065	en						High Protein Bar																																		1 BAR (50 g)			Thinkthin Llc	thinkthin-llc	ThinkThin, LLC	Snacks
1137	1	753656701264	en						Think peanut butter protein bar																																	60gr	1 BAR (60 g)			Thinkthin,Thinkthin Llc	thinkthin,thinkthin-llc	ThinkThin, LLC	Snacks, Dietary supplements, Bodybuilding supplements, Protein bars, Nahrungsergänzungen für Bodybuilder, Nahrungsergänzungsmittel
1138	1	753656701219	en						Think Thin, High Protein Bar, Chocolate Fudge																																		1 BAR (60 g)			Thinkthin Llc	thinkthin-llc	ThinkThin, LLC	Snacks
1139	1	753656703558	en						High Protein Bar																																		1 BAR (60 g)			Thinkthin Llc	thinkthin-llc	ThinkThin, LLC	Snacks
1140	1	753656703992	en						Dark chocolate high protein bars, dark chocolate																																		1 BAR (60 g)					ThinkThin, LLC	Snacks
1141	1	753656710419	en						protein bar, brownie crunch																																		1 BAR (60 g)			Thinkthin Llc	thinkthin-llc	ThinkThin, LLC	Snacks, Dietary supplements, Bodybuilding supplements, Protein bars
1142	1	753656709215	en						Think Cookies and Creme High Protein Bar																																		1 BAR (60 g)			Thinkthin Llc	thinkthin-llc	ThinkThin, LLC	Snacks
1143	1	753656709222	en						Cookies and creme high protein bars, cookies and creme																																		1 BAR (60 g)			Think Thin	think-thin	ThinkThin, LLC	Snacks
1144	1	660726506103	en						Muscle Milk, Genuine High Protein Bar, Vanilla Toffee Crunch																																		1 BAR (73 g)			Cytosport Inc.	cytosport-inc	CytoSport, Inc.	Snacks
1145	1	660726506202	en						Muscle Milk, High Protein Bar, Chocolate Peanut Caramel																																		1 BAR (73 g)			Cytosport Inc.	cytosport-inc	CytoSport, Inc.	Snacks
1146	1	857128001958	en						Protein yellow cake																																		1 BAR (32 g)			Chocorite	chocorite	Healthsmart Foods Inc.	Snacks, Dietary supplements, Bodybuilding supplements, Protein bars
1147	1	857128001873	en						Protein cookies n cream																																		1 BAR (32 g)			Chocorite	chocorite	Healthsmart Foods Inc.	Snacks, Dietary supplements, Bodybuilding supplements, Protein bars
1148	1	857128001842	en						Cookie dough																																		1 BAR (32 g)			Chocorite	chocorite	Healthsmart Foods Inc.	Snacks, Dietary supplements, Bodybuilding supplements, Protein bars
1149	1	857128001965	en						Protein bars																																		1 BAR (32 g)			Healthsmart Foods Inc.	healthsmart-foods-inc	Healthsmart Foods Inc.	Snacks
1150	1	817719020461	en						Whey protein baked bar																																		1 BAR (46 g)					FITCRUNCH	Snacks
1151	1	817719020386	en						Chocolate Chip Cookie Dough Whey Protein Baked Bar																																	46 g	1 BAR (46 g)					FIT CRUNCH	Snacks
1152	1	817719020485	en						Whey protein bar, chocolate chip cookie dough																																		1 BAR (46 g)					FIT CRUNCH	Snacks
1153	1	810030512318	en						Fit snacks protein bar																																					Alani Nu	alani-nu
1154	1	817719020409	en						Whey protein baked bar																																		1 BAR (46 g)					FIT CRUNCH	Snacks
1155	1	817719020416	en						Whey protein bar																																		1 BAR (46 g)					FIT CRUNCH	Snacks
1156	1	817719020478	en						Chocolate Peanut Butter Whey Protein Bar																																	184 g	1 BAR (46 g)					FIT CRUNCH	Snacks
1157	1	817719020355	en						Whey Protein Bar																																		1 BAR (46 g)					FIT CRUNCH	Snacks
1158	1	817719020508	en						Whey protein bar																																		1 BAR (46 g)					FIT CRUNCH	Snacks
1159	1	817719020423	en						Whey protein baked bar																																		1 BAR (46 g)					FIT CRUNCH	Snacks
1160	1	817719020430	en						Whey protein bar																																		1 BAR (46 g)					FIT CRUNCH	Snacks
1161	1	858491007202	en						Brownie protéiné																									Brownie protéiné								53 g	serving	Plastic	en:plastic	RSP	rsp		Dietary supplements, Bodybuilding supplements, Protein bars
1162	1	858491007196	en						Brownie Protéiné Caramel																									Brownie Protéiné Caramel								53 g	serving	Plastic	en:plastic	RSP	rsp		Dietary supplements, Bodybuilding supplements, Protein bars
1163	1	857128001521	en						Triple chocolate fudge protein bar, triple chocolate fudge																																		1 BAR (34 g)			Chocorite	chocorite	Healthsmart Foods Inc.	Snacks, Dietary supplements, Bodybuilding supplements, Protein bars
1164	1	857128001507	en						Salted caramel protein bar, salted caramel																																		1 BAR (34 g)			Chocorite	chocorite	Healthsmart Foods Inc.	Snacks, Dietary supplements, Bodybuilding supplements, Protein bars
1165	1	857128001484	en						Protein Bar																																		1 BAR (34 g)					Healthsmart Foods Inc.	Snacks
1166	1	857128001460	en						Protein bar																																		1 BAR (34 g)					Healthsmart Foods Inc.	Snacks
1167	1	817719020447	en						Whey Protein Baked Bar																																		1 BAR (46 g)					FIT CRUNCH	Snacks
1168	1	817719020454	en						Whey Protein Bar																																		1 BAR (46 g)					FITCRUNCH	Snacks
1169	1	753858703165	en						Thinkthin, High Protein Bar, Chocolate Espresso																																		60 g (1 BAR)			Clean & Safe Products	clean-safe-products
1170	1	5060119291855	en						Smart Bar Caramel Crunch																									Smartbar caramel crunch								64 g	64 g	Plastic	en:plastic	PhD	phd		Dietary supplements, Bodybuilding supplements, Protein bars
1171	1	856100003324	en						Blueberry coconut plant based protein bar, blueberry coconut																																		1 BAR (40 g)					TONE IT UP	Snacks
1172	1	856100003515	en						Salted caramel plant based protein bar, salted caramel																																		1 BAR (40 g)					TONE IT UP	Snacks
1173	1	856100003348	en						Peanut butter chocolate plant based protein bar, peanut butter chocolate																																		1 BAR (40 g)					TONE IT UP	Snacks
1174	1	842096101892	en						Chocolate mint organic plant-based protein bars, chocolate mint																																		1 BAR (56 g)					ALOHA	Snacks
1175	1	842096102042	en						Chocolate fudge brownie organic protein bar, chocolate fudge brownie																																		1 BAR (56 g)					ALOHA	Snacks
1176	1	842096102240	en						Chocolate mint organic protein bars																																		1 BAR (56 g)					ALOHA	Snacks
1177	1	842096100888	en						Chocolate fudge brownie organic protein bars, chocolate fudge brownie																																		1 BAR (56 g)					ALOHA	Snacks, Sweet snacks, Biscuits and cakes, Cakes
1178	1	691533703018	en						Protein bar																																		1 BAR (80 g)			Nugo	nugo	NUGO	Snacks
1179	1	722252233301	en						Whole nutrition bar, lemonzest																																		1 BAR (48 g)			Luna	luna	Clif Bar and Company	Snacks, Dietary supplements, Bodybuilding supplements, Protein bars
1180	1	52000041156	en						Protein bar, salted caramel																																		1 BAR (58 g)					The Quaker Oats Co./gatorade-Van Camp	Snacks
1181	1	52000016178	en						Salted caramel whey protein with almond butter bar, salted caramel																																		1 BAR (58 g)					The Quaker Oats Co./gatorade-Van Camp	Snacks
1182	1	52000041101	en						Chocolate chip cookie dough whey protein with almond butter bar, chocolate chip cookie dough																																		1 BAR (58 g)					The Quaker Oats Co./gatorade-Van Camp	Snacks
1183	1	52000041019	en						Chocolate chip cookie dough whey protein with almond butter bar, chocolate chip cookie dough																																		1 BAR (58 g)					The Quaker Oats Co./gatorade-Van Camp	Snacks
1184	1	52000041163	en						Chocolate chip cookie dough whey protein bar, chocolate chip cookie dough																																		1 BAR (58 g)					The Quaker Oats Co./gatorade-Van Camp	Snacks
1185	1	52000042917	en						Black raspberry whey protein with almond butter bar, black raspberry																																		1 BAR (58 g)					The Quaker Oats Co./gatorade-Van Camp	Snacks
1186	1	52000042900	en						Black raspberry whey protein with almond butter bar, black raspberry																																		1 BAR (58 g)					The Quaker Oats Co./gatorade-Van Camp	Snacks
1187	1	52000016161	en						Almond butter whey protein bar, almond butter																																		1 BAR (58 g)					The Quaker Oats Co./gatorade-Van Camp	Snacks
1188	1	52000016154	en						Whey protein with almond butter bar																																		1 BAR (58 g)			Gatorade	gatorade	The Quaker Oats Co./gatorade-Van Camp	Snacks
1189	1	3800224890763	en	FitSpo PRO Series протеинов бар - Бисквитки					Protein bar	Protein bar																																1	85g	Plastic	en:plastic	fitspo	fitspo
1190	1	691535203013	en						Roasted peanut protein bar, roasted peanut																																		1 BAR (45 g)			Lifestyle Evolution Inc.	lifestyle-evolution-inc	Lifestyle Evolution, Inc.	Snacks, Dietary supplements, Bodybuilding supplements, Protein bars
1191	1	749826650029	en						Crispy protein bites covered in rich chocolate, double chocolate																																		1 POUCH (34 g)			Rexall Sundown Inc.	rexall-sundown-inc	Rexall Sundown, Inc.	Snacks, Dietary supplements, Bodybuilding supplements, Protein bars
1192	1	4260044260860	en				Professional Protein Bar Schoko Nougat Crunch Geschmack		Professional Protein Bar																																	70 g	70g	Metal, Recyclable Metals, Aluminium	en:metal,en:recyclable-metals,en:aluminium	PowerSystem	powersystem		Dietary supplements, Bodybuilding supplements, Protein bars
1193	1	644225741012	en						Protein Energy Bar																																		41 g (1 BAR)			Power Crunch	power-crunch		Snacks, Sweet snacks, Bars, Dietary supplements, Bodybuilding supplements, Energy bars, Protein bars, Protein Energy Bars
1194	1	644225727733	en						Protein Energy Bar, Peanut Butter Fudge																																		1 COOKIE (40 g)			Power Crunch, Bionutritional Research Group Inc.	power-crunch,bionutritional-research-group-inc	Bionutritional Research Group, Inc.	Snacks
1195	1	644225722387	en						Original french vanilla creme protein energy bar																																		1.4 ONZ (40 g)			Power Crunch, Bionutritional Research Group Inc.	power-crunch,bionutritional-research-group-inc	Bionutritional Research Group, Inc.	Snacks
1196	1	644225730016	en						Protein Energy Bar																																	7 oz	1.4 ONZ (40 g)			Power Crunch	power-crunch	Bionutritional Research Group, Inc.	Snacks
1197	1	644225722707	en						Protein Energy Bar																																		1.4 ONZ (40 g)			Power Crunch	power-crunch	Bionutritional Research Group, Inc.	Snacks
1198	1	644225727702	en						Protein Energy Bar, Salted Caramel																																		1 COOKIE (40 g)			Power Crunch, Bionutritional Research Group Inc.	power-crunch,bionutritional-research-group-inc	Bionutritional Research Group, Inc.	Snacks
1199	1	644225730030	en						Protein Energy Bar, salted caramel																																		1.4 ONZ (40 g)			Power Crunch	power-crunch	Bionutritional Research Group, Inc.	Snacks, Sweet snacks, Bars, Dietary supplements, Bodybuilding supplements, Energy bars, Protein bars, Protein Energy Bars
1200	1	644225730023	en						Original Protein Energy Bar																																	7 oz	1.4 ONZ (40 g)			Power Crunch	power-crunch	Bionutritional Research Group, Inc.	Snacks, Sweet snacks, Bars, Dietary supplements, Bodybuilding supplements, Protein bars
1201	1	644225727207	en						Power crunch, protein energy bar, mocha creme																																		1 COOKIE (40 g)			Power Crunch, Bionutritional Research Group Inc.	power-crunch,bionutritional-research-group-inc	Bionutritional Research Group, Inc.	Snacks
1202	1	644225722202	en						Protein energy bar																																		1.4 ONZ (40 g)			Power Crunch, Bionutritional Research Group Inc.	power-crunch,bionutritional-research-group-inc	Bionutritional Research Group, Inc.	Snacks
1203	1	644225730825	en						Protein energy bar, original triple chocolate																																		1.4 ONZ (40 g)			Power Crunch, Bionutritional Research Group Inc.	power-crunch,bionutritional-research-group-inc	Bionutritional Research Group, Inc.	Snacks
1204	1	644225722226	en						Original Cookies & Creme Protein Energy Bar																																	480 g	1.4 ONZ (40 g)	Box	en:box	Power Crunch,Bionutritional Research Group, Inc.	power-crunch,bionutritional-research-group,inc	Bionutritional Research Group, Inc.	Snacks, Dietary supplements, Bodybuilding supplements, Protein bars
1205	1	644225727221	en						Power crunch, protein energy bar, original, cookies & creme																																		1 COOKIE (40 g)			Power Crunch	power-crunch	Bionutritional Research Group, Inc.	Snacks
1206	1	644225722295	en						Protein Bar, Wild Berry Cream																																	480 g	1.4 ONZ (40 g)	Box	en:box	Power Crunch,Bionutritional Research Group,Inc.	power-crunch,bionutritional-research-group,inc	Bionutritional Research Group, Inc.	Snacks, Dietary supplements, Bodybuilding supplements, Protein bars
1207	1	644225730078	en						Protein energy bar																																		1.4 ONZ (40 g)					Bionutritional Research Group, Inc.	Snacks
1208	1	644225727290	en						Protein Energy Bar, Original Wild Berry Creme																																		1 COOKIE (40 g)			Power Crunch, Bionutritional Research Group	power-crunch,bionutritional-research-group	Bionutritional Research Group, Inc.	Snacks
1209	1	644225730054	en						Protein Genius Bars																																		1.4 ONZ (40 g)			Powercrunch	powercrunch	POWERCRUNCH	Snacks
1210	1	6442257300054	en						Protein Genius Energy Bar																																		1.4 ONZ (40 g)			Power Crunch	power-crunch	Bionutritional Research Group, Inc.	Snacks, Dietary supplements, Bodybuilding supplements, Protein bars
1211	1	644225722103	en						Chocolate mint protein energy bars																																		1.4 ONZ (40 g)			Power Crunch, Bionutritional Research Group Inc.	power-crunch,bionutritional-research-group-inc	Bionutritional Research Group, Inc.	Snacks
1212	1	644225727832	en						Triple Chololate																																		1 COOKIE (40 g)			Power Crunch,Bionutritional Research Group Inc.	power-crunch,bionutritional-research-group-inc	Bionutritional Research Group, Inc.	Snacks, Sweet snacks, Bars, Dietary supplements, Bodybuilding supplements, Energy bars, Protein bars, Protein Energy Bars
1213	1	644225727108	en						Protein energy bar chocolate mint																																		1 COOKIE (40 g)			Power Crunch	power-crunch	Bionutritional Research Group, Inc.	Snacks, Dietary supplements, Bodybuilding supplements, Protein bars
1214	1	644225730122	en						Lemon Meringue protein bar																																	7 oz	1.4 ONZ (40 g)					Bionutritional Research Group, Inc.	Snacks
1215	1	644225727382	en						Protein Energy Bar, French Vanilla Creme																																		1 COOKIE (40 g)			Power Crunch	power-crunch	Bionutritional Research Group, Inc.	Snacks
1216	1	644225727788	en						Original red velvet protein energy bar																																		1 COOKIE (40 g)			Power Crunch, Bionutritional Research Group Inc.	power-crunch,bionutritional-research-group-inc	Bionutritional Research Group, Inc.	Snacks
1217	1	644225722288	en						Protein energy bar																																		1.4 ONZ (40 g)			Power Crunch, Bionutritional Research Group Inc.	power-crunch,bionutritional-research-group-inc	Bionutritional Research Group, Inc.	Snacks
1218	1	644225730795	en						Protein energy bar																																		1.4 ONZ (40 g)					Bionutritional Research Group, Inc.	Snacks
1219	1	644225727795	en						Peanut butter protein energy bar																																		1 COOKIE (40 g)			Power Crunch, Bionutritional Research Group Inc.	power-crunch,bionutritional-research-group-inc	Bionutritional Research Group, Inc.	Snacks
1220	1	733913008756	en						Detour, Lean Muscle Whey Protein Bar, Cookie Dough Caramel Crisp																																		90 g (1 BAR)			Forward Foods Llc	forward-foods-llc
1221	1	733913009128	en						Whey protein bar																																		3.2 ONZ (90 g)			Forward Foods Llc	forward-foods-llc	Forward Foods, LLC	Snacks
1222	1	691535451025	en						Protein bars																																		1 BAR (45 g)					Lifestyle Evolution, Inc.	Snacks
1223	1	691535453029	en						Dark chocolate trail mix protein bars, dark chocolate																																		1 BAR (45 g)					NUGO FREE	Snacks
1224	1	8410076900319	en						Protein Salted Caramel Nut Cereal Bar			Protein Salted Caramel Nut																				Proteinbar med peanøtter och mandlar doppad i salt karamell	Eiweißriegel mit Erdnüssen, Mandeln und Überzug mit Salzigen Karamell-Geschmack	Chewy protein bar with peanuts and almonds in a salted caramel flavoured coating		Barre protéinée aux cacahuètes et aux amandes avec un enrobage saveur caramel au beurre salé		Stevige eiwitreep met pinda's en amandelen gedoopt in geharde karamel coating	Proteinbar med peanøtter och mandlar doppad i salt karamell		Proteinbar med jordnötter och mandlar doppad i salt kola	40 g		Wrapper, Mixed plastic-packet, fr:Film plastique, fr:Point vert	en:wrapper,en:mixed-plastic-packet,fr:film-plastique,fr:point-vert	NATURE VALLEY	nature-valley		Plant-based foods and beverages, Plant-based foods, Snacks, Sweet snacks, Nuts and their products, Bars, Cereal bars, Dietary supplements, Nuts cereal bars, Bodybuilding supplements, Nut bars, Protein bars
1225	1	8410076610362	en						Protein Salted Caramel Nut Cereal Bars 4 x																									Cereal bar with salted caramel and nuts, high protein content								160g	40 g	Box, Card-box	en:box,en:card-box	Nature Valley	nature-valley		Plant-based foods and beverages, Plant-based foods, Snacks, Sweet snacks, Nuts and their products, Bars, Nut bars, Peanut bars
1226	1	8410076610355	en						Nature Valley Protein Peanut & Chocolate Bars			Nature Valley Protein Peanut & Chocolate Bars																														40 g		Card-box	en:card-box	Nature Valley	nature-valley		Plant-based foods and beverages, Plant-based foods, Snacks, Sweet snacks, Nuts and their products, Bars, Dietary supplements, Bodybuilding supplements, Nut bars, Peanut bars, Protein bars
1227	1	38000161032	en						Protein bites caramel nut																																		11 Pieces (38 g)					The Kellogg Company	Snacks, Sweet snacks, Bars, Cereal bars
1228	1	9326666010179	en						Protein bar roasted hazelnut																																					Sam's pantry	sam-s-pantry
1229	1	9315090208528	en						Roasted Nut Protein Bars																																	222g	37g			Heritage Mill	heritage-mill		Dietary supplements, Bodybuilding supplements, Protein bars
1230	1	4088700110713	en						Gourmet protein bars																																	200 g	40 g	Cardboard	en:cardboard	Hillcrest	hillcrest		Snacks, Sweet snacks, Bars, Dietary supplements, Bodybuilding supplements, Protein bars
1231	1	8410076710666	en						Protein Salted Caramel Nut																																	12 x 40 g	40 g	Plastic, Cardboard	en:plastic,en:cardboard	General Mills,Nature Valley	general-mills,nature-valley		Plant-based foods and beverages, Plant-based foods, Snacks, Sweet snacks, Nuts and their products, Bars, Cereal bars, Dietary supplements, Nuts cereal bars, Bodybuilding supplements, Nut bars, Protein bars
1232	1	8410076900302	en						Protein Peanut & Chocolate Cereal Bar			Nature Valley Protein, Peanut & Chocolate																														40g	40g	Mixed plastic-wrapper	en:mixed-plastic-wrapper	Nature valley	nature-valley		Plant-based foods and beverages, Plant-based foods, Snacks, Sweet snacks, Nuts and their products, Bars, Cereal bars, Dietary supplements, Bodybuilding supplements, Nut bars, Peanut bars, Protein bars
1233	1	41498195601	en						Peanut, dark chocolate & almond protein chewy bars, peanut, dark chocolate & almond																																	5 bars	1 BAR (40 g)	Individually wrapped	en:individually-wrapped	Milleville	milleville	Aldi-Benner Company	Snacks, Sweet snacks, Bars, Dietary supplements, Bodybuilding supplements, Energy bars, Protein bars, Protein Energy Bars
1234	1	92825921042	en						Peanut, almond, dark chocolate protein chewy granola bars, peanut, almond, dark chocolate																																		1 BAR (40 g)					Brookshire Grocery Company	Snacks
1235	1	30700753470	en						Peanut, almond & dark chocolate protein chewy granola bars, peanut, almond & dark chocolate																																		1 BAR (40 g)					Schulze & Burch Biscuit Co.	Snacks
1236	1	41498195151	en						Dark chocolate peanut butter protein chewy bars, dark chocolate peanut butter																																		1 BAR (40 g)			Aldi-Benner Company	aldi-benner-company	Aldi-Benner Company	Snacks
1237	1	30700753487	en						Peanut butter dark chocolate protein chewy granola bars																																		1 BAR (40 g)			Clover Valley	clover-valley	Schulze & Burch Biscuit Co.	Snacks
1238	1	4099100183917	en						Protien chewy bars, Peanut almond dark chocolate																																	1	40g			Millville, Aldi	millville,aldi		Snacks, Sweet snacks, Bars, Dietary supplements, Bodybuilding supplements, Protein bars
1239	1	41303045411	en						Peanut, almond & dark chocolate chewy protein bars, peanut, almond & dark chocolate																																		1 BAR (40 g)			Essential Everyday	essential-everyday	Supervalu, Inc.	Snacks
1240	1	16000457249	en						Protein bar			Nature Valley Protein Peanut, Almond & Dark Chocolate Chewy Bars - 5 CT																																		Nature valley	nature-valley		Dietary supplements, Bodybuilding supplements, Protein bars
1241	1	11213026299	en						Protein Chewy Granola Bars																																		1 BAR (40 g)					SPARTAN	Snacks
1242	1	11110788863	en						Protein Bars																																		1 BAR (40 g)			Kroger	kroger	The Kroger Co.	Snacks, Dietary supplements, Bodybuilding supplements, Protein bars
1243	1	7203671134	en						Chewy protein bar, peanut, almond & dark chocolate																																		1 BAR (40 g)			Harris Teeter	harris-teeter	Harris-Teeter Inc.	Snacks, Dietary supplements, Bodybuilding supplements, Protein bars
1244	1	11150991155	en						Chewy protein bars																																		1 BAR (40 g)			Roundy's	roundy-s	ROUNDY'S	Snacks, Sweet snacks, Bars
1245	1	70253227226	en						Chewy Protein Bars																																		1 BAR (40 g)			Our Family	our-family	Nash Finch Company	Snacks
1246	1	36800394544	en						Peanut, almond & dark chocolate protein chewy bars, peanut, almond & dark chocolate																																		1 BAR (40 g)			Food-Club	food-club	Topco Associates, Inc.	Snacks
1247	1	78742034294	en						Peanut, Almond & Dark Chocolate Protein Chewy Granola bars																									Peanut, Almond & Dark Chocolate Protein Chewy Granola bars								7 oz (200g)	1 BAR (40 g)	Box	en:box	Great Value,Wal-Mart Stores Inc.	great-value,wal-mart-stores-inc	Wal-Mart Stores, Inc.	Snacks, Sweet snacks, Bars, Cereal bars
1248	1	7078447480	en						Protein chewy bars, peanut, almond and dark chocolate																																		1 BAR (40 g)			Tops	tops	Tops Markets, LLC	Snacks
1249	1	713733120166	en						Protein Granola Bars																																		1 BAR (40 g)			Meijer, Meijer Inc.	meijer,meijer-inc	Meijer, Inc.	Snacks
1250	1	79893800974	en						Protein seekers chewy bar																																		1 BAR (40 g)			Eating Right	eating-right	Glencourt Inc.	Snacks
1251	1	688267142901	en						Protein Granola Bars																																		1 BAR (40 g)			Ahold	ahold	Ahold USA, Inc.	Snacks
1252	1	21130152742	en						Protein Chewy Bars																																		1 BAR (40 g)			Signature kitchens	signature-kitchens	Safeway, Inc.	Snacks, Dietary supplements, Bodybuilding supplements, Protein bars
1253	1	21130153152	en						Protein Chewy Bars																																		1 BAR (40 g)					Safeway, Inc.	Snacks
1254	1	16000508859	en						Fiber One Protein Caramel Nut Chewy Bar																																		1 bar (33 g) (33 g)			General Mills	general-mills	GENERAL MILLS SALES INC.	Plant-based foods and beverages, Plant-based foods, Cereals and potatoes, Cereals and their products
1255	1	16000515369	en						Fiber One Protein Chocolate Pretzel Nut Chewy Bar																																		1 bar (40 g) (40 g)					GENERAL MILLS SALES INC.	Plant-based foods and beverages, Plant-based foods, Cereals and potatoes, Cereals and their products
1256	1	65633493278	en						Barres aux protéines			Barres tendres Protéines saveur noix de coco et amandes																														160 g	40 g	Box, Individually wrapped	en:box,en:individually-wrapped	Nature Valley,Val Nature	nature-valley,val-nature		Dietary supplements, Bodybuilding supplements, Protein bars
1257	1	74175042264	en						peanut butter dark chocolate protein bars																																		1 BAR (40 g)			Stater Bros	stater-bros	Stater Bros. Markets Inc.	Snacks
1258	1	41497542994	en						Peanut butter dark chocolate protein chewy bars																																		1 BAR (40 g)					WEIS QUALITY	Snacks
1259	1	41318292343	en						Protein Chewy Granola Bars																																		1 BAR (40 g)			Schnucks	schnucks	Schnuck Markets, Inc.	Snacks
1260	1	65633437593	en						Nature Valley protein bars- peanut almond dark chocolate			Protéines																														148 g	37 g	Box, Individually wrapped	en:box,en:individually-wrapped	Nature Valley	nature-valley		Dietary supplements, Bodybuilding supplements, Protein bars, Protein shakes
1261	1	38000765469	en						Protein chewy bars, peanut																																		1 BAR (40 g)					The Kellogg Company	Snacks
1262	1	16000515352	en						Fiber One Protein Sweet & Salty Roasted Nut Chewy Bar																																		1 bar (40 g) (40 g)					GENERAL MILLS SALES INC.	Plant-based foods and beverages, Plant-based foods, Cereals and potatoes, Cereals and their products
1263	1	75450108859	en						Almond & Dark Chocolate Chewy Protein Bars																																		1 BAR (40 g)					Hy-Vee, Inc.	Snacks
1264	1	16000450639	en						Protein Chewy Bars - Salted Caramel Nut																									Protein Chewy Bars - Salted Caramel Nut								1 lb 6.7 oz (643g)	1 Bar (40g)	Foil Wrapper	en:foil-wrapper	Nature Valley,General Mills	nature-valley,general-mills		Snacks, Sweet snacks, Bars, Cereal bars
1265	1	16000508873	en						Protein Salted Caramel Nut Chewy Bar																																		1 bar (40 g) (40 g)			Nature Valley	nature-valley	GENERAL MILLS SALES INC.	Plant-based foods and beverages, Plant-based foods, Cereals and potatoes, Cereals and their products, Dietary supplements, Bodybuilding supplements, Protein bars
1266	1	21130152735	en						Peanut Butter & Dark Chocolate Protein Chewy Bars																																	1	1 BAR (40 g)			Signature kitchens	signature-kitchens	Safeway, Inc.	Snacks
1267	1	21130153169	en						Peanut Butter & Dark Chocolate Protein Chewy Bars																																		1 BAR (40 g)					Safeway, Inc.	Snacks
1268	1	41303045404	en						Chewy Protein Bars																																		1 BAR (40 g)					Supervalu, Inc.	Snacks
1269	1	16000507661	en						Nature Valley Protein Peanut Butter Dark Chocolate Chewy Bar																																	40 g	1 bar (40 g)			Natural Valley	natural-valley	GENERAL MILLS SALES INC.	Plant-based foods and beverages, Plant-based foods, Snacks, Cereals and potatoes, Sweet snacks, Cereals and their products, Bars
1270	1	160000457232	en						Protein chewy bars																																		1 BAR (40 g)					NATURE VALLEY	Snacks
1271	1	32251086076	en						Dark chocolate peanut butter protein chewy bars, dark chocolate peanut butter																																		1 BAR (40 g)			Family Gourmet	family-gourmet	CHESTNUT HILL	Snacks
1272	1	79893800981	en						Chewy Bar Peanut Butter Dark Chocolate																																		40 g (40 g)			Eating Right For Protein Seekers	eating-right-for-protein-seekers
1273	1	78742034287	en						Chewy Protein Bars																																		1 BAR (40 g)			Wal-Mart Stores Inc.	wal-mart-stores-inc	Wal-Mart Stores, Inc.	Snacks
1274	1	50428479445	en						Chewy Protein Bars																																		1 BAR (40 g)			Gold Emblem	gold-emblem	CVS Pharmacy, Inc.	Snacks
1275	1	7203671133	en						Chewy protein bars, peanut butter dark chocolate																																		1 BAR (40 g)			Harris Teeter	harris-teeter	Harris-Teeter Inc.	Snacks
1276	1	70253227202	en						Peanut butter dark chocolate protein chewy bars, peanut butter dark chocolate																																		1 BAR (40 g)					Nash Finch Company	Snacks
1277	1	36800394537	en						Peanut butter dark chocolate protein chewy bars, peanut butter dark chocolate																																		1 BAR (40 g)			Food Club	food-club	Topco Associates, Inc.	Snacks
1278	1	11150991148	en						Protein chewy bars with chocolate chip																																		1 BAR (40 g)			Roundy's	roundy-s	ROUNDY'S	Snacks
1279	1	7078447478	en						Protein chewy bars, peanut butter and dark chocolate																																		1 BAR (40 g)			Tops	tops	Tops Markets, LLC	Snacks
1280	1	70038638117	en						Protein chewy granola bars																																		1 BAR (40 g)			Bset Choice	bset-choice	BEST CHOICE	Snacks
1281	1	713733120159	en						Protein Granola Bar																																		1 BAR (40 g)			Meijer Inc.	meijer-inc	Meijer, Inc.	Snacks
1282	1	688267142895	en						Protein granola bars																																		1 BAR (40 g)			Ahold	ahold	Ahold USA, Inc.	Snacks
1283	1	11213026282	en						Protein Chewy Granola Bars																																		1 BAR (40 g)					SPARTAN	Snacks
1284	1	16000513570	en						Peanut & Almond Chewy Bar																																		1 bar (40 g) (40 g)			Nature valley	nature-valley	GENERAL MILLS SALES INC.	Plant-based foods and beverages, Plant-based foods, Cereals and potatoes, Cereals and their products, Dietary supplements, Bodybuilding supplements, Protein bars
1285	1	16000142220	en						Nature Valley Protein Salted Caramel Dark Chocolate																																		1 bar (60 g) (60 g)			Nature Valley	nature-valley	GENERAL MILLS SALES INC.	Plant-based foods and beverages, Plant-based foods, Cereals and potatoes, Cereals and their products, Dietary supplements, Bodybuilding supplements, Protein bars
1286	1	16000515437	en						Nature Valley Protein Mixed Nut XL Chewy Bar																																		1 bar (60 g) (60 g)					GENERAL MILLS SALES INC.	Plant-based foods and beverages, Plant-based foods, Cereals and potatoes, Cereals and their products
1287	1	5055958700965	en						Cocoa Vanilla Protein Flapjack			Graze Snack Box Cocoa & Vanilla Protein Flapjack 54G																						Flapjack												Graze	graze		Snacks, Desserts, Dietary supplements, Bodybuilding supplements, Protein bars
1288	1	5055958701054	en						Graze Protein Boosts Cocoa Vanilla			Vanilla Protein Bites with Whole Oats																																Card-box	en:card-box	Graze	graze		Snacks, Sweet snacks, Bars, Cereal bars, Dietary supplements, Bodybuilding supplements, Protein bars
1289	1	14054330372	en						Odwalla, protein bar, chocolate chip peanut, chocolate chip peanut																																		2 ONZ (56 g)					Odwalla, Inc.	Snacks
1290	1	749826752068	en						Blueberry oatmeal breakfast bars																																		1 BAR (50 g)			Pure protein	pure-protein	Rexall Sundown, Inc.	Snacks, Dietary supplements, Bodybuilding supplements, Protein bars
1291	1	743659188902	en						Peanut butter chocolate protein bar																																		1 BAR (67 g)					PROMAX	Snacks
1292	1	743659188803	en						Chocolate fudge chocolate fudge protein bar																																		1 BAR (67 g)					Lifestyle Evolution, Inc.	Snacks
1293	1	38000941474	en						Protein snack bar, almond honey oat granola																																		1 BAR (27 g)					The Kellogg Company	Snacks
1294	1	39545007526	en						Chocolate covered protein bar																																		1 BAR (60 g)			Seitenbacher	seitenbacher	Seitenbacher	Snacks
1295	1	39545007953	en						High Protein Bar																																		1 BAR (60 g)			Seitenbacher	seitenbacher	Seitenbacher	Snacks
1296	1	858158015939	en						Super berry crunch protein + super foods bar, super berry crunch																																		1 BAR (45 g)					OLLY	Snacks
1297	1	786560557016	en				Met Rx Super Cookie Crunch		Big cookie crunch bars																																	100 g	1 BAR (100 g)			Met Rx	met-rx	Rexall Sundown, Inc.	Snacks, Sweet snacks, Bars, Dietary supplements, Bodybuilding supplements, Energy bars, Protein bars, Protein Energy Bars
1298	1	691535505032	en						Protein bars																																		1 BAR (50 g)					Lifestyle Evolution, Inc.	Snacks
1299	1	882178400703	en						High Protein Bar																																		1 BAR (45 g)			Lindora	lindora	Lindora, Inc.	Snacks, Dietary supplements, Bodybuilding supplements, Protein bars
1300	1	691535513013	en						Smarte Carb Protein Bar, Peanut Butter Crunch																																		1 BAR (50 g)			Lifestyle Evolution Inc.	lifestyle-evolution-inc	Lifestyle Evolution, Inc.	Snacks
1301	1	41498127374	en						Protein Meal Bars																																		45 g (1 BAR)			Aldi-Benner Company	aldi-benner-company
1302	1	41498127367	en						Chocolate peanut butter protein meal bars, chocolate peanut butter																																		1 BAR (45 g)			Aldi, Fit&Active	aldi,fit-active	Aldi-Benner Company	Snacks, Dietary supplements, Bodybuilding supplements, Protein bars
1303	1	786560159357	en						Crispy Apple Pie Protein Bar																																		1 BAR (100 g)					Rexall Sundown, Inc.	Snacks
1304	1	41520058560	en						Protein & Fiber Bar																																		1 BAR (45 g)			Giant	giant	Ahold USA, Inc.	Snacks
1305	1	41520057266	en						Satisfy Protein & Fiber Bar																																		1 BAR (45 g)			Ahold	ahold	Ahold USA, Inc.	Snacks
1306	1	788434114073	en						High Protein Bar																																		1 BAR (85 g)			Oh Yeah!	oh-yeah	OH YEAH!	Snacks, Dietary supplements, Bodybuilding supplements, Protein bars
1307	1	847644005066	en						Clean Chocolate Peanut Butter																																	52g	1 BAR (52 g)			Come Ready	come-ready	COME READY NUTRITION	Snacks, Dietary supplements, Bodybuilding supplements, Protein bars
1308	1	847644005103	en						Clean Dark Chocolate Sea Salt																																	56g	56g			Come Ready	come-ready		Dietary supplements, Bodybuilding supplements, Protein bars
1309	1	660726200018	en						Muscle Milk, Protein Crunch Bar, Chocolate, Peanut Butter																																		1 BAR (83 g)			Cytosport Inc.	cytosport-inc	CytoSport, Inc.	Snacks
1310	1	686207401040	en						Brownie au chocolat			Kids bar brownie au chocolate																														100 g	20 g	Box, Individually wrapped	en:box,en:individually-wrapped	Simply protein	simply-protein		Dietary supplements, Bodybuilding supplements, Protein bars
1311	1	856513002075	en						High protein bar																																		1.93 ONZ (54 g)					Nogii International LLC	Snacks
1312	1	48107126506	en						Lean bar, Dutch Apple Pie																																		48 g (48 g)			Gnc	gnc	General Nutrition Centers, Inc	Snacks, Dietary supplements, Bodybuilding supplements, Protein bars
1313	1	856513002082	en						High protein bar																																		1 BAR (54 g)					NOGII	Snacks
1314	1	810756020111	en						High protein bar																																		1 BAR (54 g)			Nogii	nogii	NOGII	Snacks
1315	1	686207006153	en						Dark chocolate almond snack bar																																	40g				simple protein	simple-protein		Snacks, Sweet snacks, Bars
1316	1	643843716877	en						Chocolate caramel creamy layered protein bar																																		1 BAR (59 g)					Premier Nutrition Corporation	Snacks
1317	1	722252601414	en						Protein bar, peanut butter																																	68 g	1 BAR (68 g)			Clif	clif	Clif Bar and Company	Snacks, Sweet snacks, Bars, Dietary supplements, Bodybuilding supplements, Energy bars, Protein bars
1318	1	722252601445	en						Clif builder's chocolate mint protein bar																																		68 g (1 BAR)			Clif Bar And Company	clif-bar-and-company		Snacks, Sweet snacks, Bars, Dietary supplements, Bodybuilding supplements, Protein bars
1319	1	722252600509	en						Chocolate protein bars, chocolate																																		1 BAR (68 g)			Clif Bar And Company	clif-bar-and-company	Clif Bar and Company	Snacks
1320	1	722252600479	en						Chocolate chip protein bars, chocolate chip																																		1 BAR (68 g)			Clif	clif	Clif Bar and Company	Snacks
1321	1	722252568588	en						Crunchy peanut butter protein bars, crunchy peanut butter																																		1 BAR (68 g)			Clif	clif	Clif Bar and Company	Snacks
1322	1	722252601483	en						protein bar, crunchy peanut butter																																		1 BAR (68 g)			Clif Bar And Company	clif-bar-and-company	Clif Bar and Company	Snacks, Dietary supplements, Bodybuilding supplements, Protein bars
1323	1	722252601421	en						Cliff bar builder bar chocolate																																		1 BAR (68 g)			Clif Bar And Company	clif-bar-and-company	Clif Bar and Company	Snacks, Dietary supplements, Bodybuilding supplements, Protein bars
1324	1	722252601452	en						Clif builders protein bars vanilla almond flavor protein ounce			Vanilla Almond Builder's Protein Bar																								Barre protéinée - Vanilla Almond Builder's Protein Bar						68 g	2.4 ONZ (68 g)	Plastic, Bag	en:plastic,en:bag	Clif	clif	Clif Bar and Company	Snacks, Sweet snacks, Bars, Dietary supplements, Bodybuilding supplements, Protein bars
1325	1	722252601407	en						Cookies 'n cream protein bar, cookies 'n cream																																		1 BAR (68 g)					Clif Bar and Company	Snacks
1326	1	722252887726	en						Cinnamon nut swirl protein bar, cinnamon nut swirl																																		1 BAR (68 g)					Clif Bar and Company	Snacks
1327	1	722252442796	en						Protein Bar																																		1 BAR (68 g)					Clif Bar and Company	Snacks
1328	1	722252601506	en						protein bar, chocolate hazelnut																																		1 BAR (68 g)			Clif Bar And Company	clif-bar-and-company	Clif Bar and Company	Snacks, Dietary supplements, Bodybuilding supplements, Protein bars
1329	1	722252600400	en						Cookies 'n cream protein bars, cookies 'n cream																																		1 BAR (68 g)			Clif	clif	Clif Bar and Company	Snacks
1330	1	722252168603	en						Chocolate hazelnut protein bars, chocolate hazelnut																																		1 BAR (68 g)			Clif	clif	Clif Bar and Company	Snacks
1331	1	722252603500	en						Chocolate hazelnut protein bars, chocolate hazelnut																																		1 BAR (68 g)			Clif	clif	Clif Bar and Company	Snacks
1332	1	17642655611	en						Dark Chocolate Dream Bar																																	7 55g bars	55g			optavia	optavia		Dietary supplements, Bodybuilding supplements, Protein bars
1333	1	722252952875	en						Cinnamon nut swirl protein bar																																		1 BAR (68 g)					Clif Bar and Company	Snacks
1334	1	722252168597	en						Protein Bar																																		1 BAR (68 g)			Clif	clif	Clif Bar and Company	Snacks
1335	1	722252600455	en						Vanilla almond protein bars																																		1 BAR (68 g)			Clif	clif	Clif Bar and Company	Snacks
1336	1	722252600486	en						Crunchy peanut butter protein bars																																		1 BAR (68 g)			Clif	clif	Clif Bar and Company	Snacks
1337	1	722252168580	en						Clif builder's crunchy peanut butter protein bars																																		1 BAR (68 g)			Clif	clif	Clif Bar and Company	Snacks
1338	1	722252600417	en						Chocolate peanut butter protein bar																																		1 BAR (68 g)			Clif	clif	Clif Bar and Company	Snacks, Sweet snacks, Bars
1339	1	722252239518	en						Cliff builders protein bars																																		1 BAR (68 g)					Clif Bar and Company	Snacks
1340	1	722252285492	en						clif buidlers protein bar
1341	1	722252168528	en						Clif builder's protein chocolate mint protein bars																																		1 BAR (68 g)			Clif	clif	Clif Bar and Company	Snacks
1342	1	722252600448	en						builders protein bars chocolate mint protein ounce																																		1 BAR (68 g)			Clif	clif	Clif Bar and Company	Snacks
1343	1	722252168511	en						Clif builder's chocolate protein bars																																		1 BAR (68 g)			Clif	clif	Clif Bar and Company	Snacks
1344	1	722252698148	en						Chocolate Chip Protein Bar																																		1 BAR (30 g)					Clif Bar and Company	Snacks
1345	1	722252606419	en						Clif Builder's Protein, Chocolate Peanut Butter			Clif Builder's Protein, Chocolat Et Beurre D'Arachide																														68g	68g			Clif	clif		Dietary supplements, Bodybuilding supplements, Protein bars
1346	1	852735001049	en						The Simply Bar, lemon coconut																																		1 BAR (40 g)			Simplyprotein	simplyprotein	SIMPLYPROTEIN	Snacks, Dietary supplements, Bodybuilding supplements, Protein bars
1347	1	686207003046	en						Decadent Protein Bar																																		1 BAR (25 g)			Simplyprotein	simplyprotein	SIMPLYPROTEIN	Snacks
1348	1	686207006115	en						Chocolate Coconut Protein Bar																																		1 BAR (40 g)					SIMPLY PROTEIN	Snacks
1349	1	686207006016	en						Protein bar																																		1 BAR (40 g)			Simply, Simply Protein	simply,simply-protein	SIMPLY PROTEIN	Snacks
1350	1	852735001100	en						SimplyProtein Double chocolat																																	40g	40g	Plastic	en:plastic	Wellness Foods Inc.	wellness-foods-inc		Dietary supplements, Bodybuilding supplements, Protein bars
1351	1	686207803073	en						Barre chocolat coco			Chocolate et noix de coco																														40 g	40g	Box, Individually wrapped	en:box,en:individually-wrapped	Simply Protein	simply-protein		Dietary supplements, Bodybuilding supplements, Protein bars
1352	1	36800413481	en						Protein Meal Bars																																		1 BAR (45 g)			Topcare	topcare	Topco Associates, Inc.	Snacks
1353	1	38000716195	en						Chocolate caramel naturally & artificially flavored protein meal bar, chocolate caramel																																		1 BAR (45 g)					The Kellogg Company	Snacks
1354	1	3802700	en						Honey almond protein meal bar, honey almond																																		1 BAR (45 g)					SPECIAL K	Snacks
1355	1	713733514637	en						Protein Meal Bars																																		4 BAR (45 g)			Meijer Inc.	meijer-inc	Meijer, Inc.	Snacks
1356	1	855919005116	en						Protein Bars With Greek Yogurt Coating, Dark Chocolate Coconut																																		1 BAR (53 g)			Sbd Holdings Group Corp.	sbd-holdings-group-corp	SBD Holdings Group Corp.	Snacks, Dietary supplements, Bodybuilding supplements, Protein bars
1357	1	855919005109	en						Protein Fit Bar With Greek Yogurt Coating																																		1 BAR (53 g)			Sbd Holdings Group Corp.	sbd-holdings-group-corp	SBD Holdings Group Corp.	Snacks, Dietary supplements, Bodybuilding supplements, Protein bars
1358	1	811274020362	en						Protein tasty nutrition bar, dark chocolate almond with coconut																																		1 BAR (40 g)			Skinny Girl	skinny-girl	SKINNYGIRL	Snacks
1359	1	851659003610	en						Protein bar																																		1 BAR (40 g)					Corr-Jensen Inc.	Snacks
1360	1	811274020287	en						Protein tasty nutrition bar																																		1 BAR (40 g)			Skinnygirl	skinnygirl	SKINNYGIRL	Snacks
1361	1	16000275881	en						Protein bar salted carmel crisp																																		1 bar (28 g) (28 g)					GENERAL MILLS SALES INC.	Plant-based foods and beverages, Plant-based foods, Cereals and potatoes, Cereals and their products
1362	1	643843716853	en						Premier protien chocolate brownie bar																																		1 BAR (59 g)			Premier Protein	premier-protein	Premier Nutrition Corporation	Snacks
1363	1	643843716846	en						Chocolate brownie creamy layered protein bar																																		1 BAR (59 g)					Premier Nutrition Corporation	Snacks
1364	1	643843717089	en						Chocolate brownie flavored creamy layered protein bars, chocolate brownie																																		1 BAR (59 g)					Premier Nutrition Corporation	Snacks
1365	1	722252344038	en						Protein bar																																		1 BAR (45 g)					Clif Bar and Company	Snacks
1366	1	722252432162	en						Mint chocolate chip protein bar																																		1 BAR (45 g)					Clif Bar and Company	Snacks
1367	1	722252334084	en						High Protein Bar, chocolate salted caramel																																		1 BAR (45 g)			Luna	luna	Clif Bar and Company	Snacks, Dietary supplements, Bodybuilding supplements, Protein bars
1368	1	722252333094	en						High protein bar																																		1.59 ONZ (45 g)			Luna	luna	Clif Bar and Company	Snacks
1369	1	722252333087	en						Chocolate salted caramel high protein bar																																		1 BAR (45 g)			Luna	luna	Clif Bar and Company	Snacks
1370	1	722252233080	en						Protein chocolate salted caramel bar																																		1 BAR (45 g)					Clif Bar and Company	Snacks
1371	1	722252233097	en						High protein bar																																		1 BAR (45 g)			Luna, Clif Bar & Company	luna,clif-bar-company	Clif Bar and Company	Snacks, Dietary supplements, Bodybuilding supplements, Protein bars
1372	1	722252334091	en						High protein bar																																		1 BAR (45 g)			Luna	luna	Clif Bar and Company	Snacks, Dietary supplements, Bodybuilding supplements, Protein bars
1373	1	722252334060	en						High Protein Bar																																		1 BAR (45 g)			Clif Bar And Company	clif-bar-and-company	Clif Bar and Company	Snacks
1374	1	722252330604	en						High Protein Bar																																		1 BAR (45 g)			Luna	luna	Clif Bar and Company	Snacks
1375	1	722252333063	en						Lemon vanilla high protein bar																																		1 BAR (45 g)			Luna	luna	Clif Bar and Company	Snacks
1376	1	722252233042	en						Protein, High Protein Bar, Chocolate Cherry Almond																																		45 g (1 BAR)			Luna, Clif Bar And Company	luna,clif-bar-and-company
1377	1	722252333049	en						Protein bar																																		1 BAR (45 g)			Luna	luna	Clif Bar and Company	Snacks
1378	1	722252233035	en						Protein chocolate bar			Protein chocolate bar																															1 BAR (45 g)			Luna	luna	Clif Bar and Company	Snacks, Dietary supplements, Bodybuilding supplements, Protein bars
1379	1	722252333032	en						Luna, high protein bar, chocolate chip cookie dough																																		1 BAR (45 g)			Luna	luna	Clif Bar and Company	Snacks
1380	1	722252334039	en						Chocolate chip cookie dough protein bar																																		1 BAR (45 g)			Luna	luna	Clif Bar and Company	Snacks
1381	1	722252333070	en						Luna, high protein bar, chocolate coconut almond																																		1 BAR (45 g)			Luna	luna	Clif Bar and Company	Snacks, Dietary supplements, Bodybuilding supplements, Protein bars
1382	1	722252334077	en						Luna, high protein bar, chocolate coconut almond																																		1 BAR (45 g)			Luna	luna	Clif Bar and Company	Snacks
1383	1	722252842329	en						High protein bar																																		1 BAR (45 g)					Clif Bar and Company	Snacks
1384	1	722252333056	en						Luna, high protein bar, mint chocolate chip																																		1 BAR (45 g)			Luna	luna	Clif Bar and Company	Snacks
1385	1	722252334022	en						High protein bar																																		1 BAR (45 g)			Luna	luna	Clif Bar and Company	Snacks
1386	1	722252333025	en						High protein bar																																		1 BAR (45 g)			Luna	luna	Clif Bar and Company	Snacks, Dietary supplements, Bodybuilding supplements, Protein bars
1387	1	722252233059	en						Protein bar, mint chocolate chip																																		1 BAR (45 g)			Clif Bar And Company	clif-bar-and-company	Clif Bar and Company	Snacks, Dietary supplements, Bodybuilding supplements, Protein bars
1388	1	722252234070	en						High Protein Bar																																		1 BAR (45 g)			Luna	luna	Clif Bar and Company	Snacks
1389	1	722252233073	en						High Protein Bar																																		1 BAR (45 g)			Clif Bar And Company	clif-bar-and-company	Clif Bar and Company	Snacks
1390	1	722252248596	en						Protein bar																																		1 BAR (45 g)					Clif Bar and Company	Snacks
1391	1	722252334015	en						High Protein Bar, chocolate peanut butter																																		1 BAR (45 g)			Luna	luna	Clif Bar and Company	Snacks, Dietary supplements, Bodybuilding supplements, Protein bars
1392	1	722252333018	en						Chocolate peanut butter																																		1 BAR (45 g)			Luna	luna	Clif Bar and Company	Snacks, Dietary supplements, Bodybuilding supplements, Protein bars
1393	1	722252233011	en						Luna, high protein bar, chocolate peanut butter, chocolate peanut butter																																		1 BAR (45 g)			Luna	luna	Clif Bar and Company	Snacks, Dietary supplements, Bodybuilding supplements, Protein bars
1394	1	722252330109	en						Chocolate peanut butter high protein bar																																		1 BAR (45 g)					Clif Bar and Company	Snacks
1395	1	853152100391	en						Base peanut butter chocolate protein bar																																		1 BAR (70 g)			Pro Bar,Probar Llc	pro-bar,probar-llc	PROBAR LLC	Snacks, Dietary supplements, Bodybuilding supplements, Protein bars
1396	1	853152100445	en						Protein bar																																		1 BAR (70 g)			Probar	probar	PROBAR LLC	Snacks, Dietary supplements, Bodybuilding supplements, Protein bars
1397	1	853152120467	en						protein bar, peanut butter chocolate																																		1 BAR (53 g)			Pro Bar	pro-bar	PROBAR LLC	Snacks, Dietary supplements, Bodybuilding supplements, Protein bars
1398	1	853152100421	en						Base protein bar																																		1 BAR (70 g)			Probar Llc	probar-llc	PROBAR LLC	Snacks, Dietary supplements, Bodybuilding supplements, Protein bars
1399	1	853152100384	en						Probar mint chocolate core bar																																		1 BAR (70 g)			Pro Bar, Probar Llc	pro-bar,probar-llc	PROBAR LLC	Snacks, Dietary supplements, Bodybuilding supplements, Protein bars
1400	1	853152100438	en						Protein bar																																		1 BAR (70 g)			Pro Bar, Probar Llc	pro-bar,probar-llc	PROBAR LLC	Snacks, Dietary supplements, Bodybuilding supplements, Protein bars
1401	1	853152120344	en						20g protein bar chocolate bliss																																		1 BAR (70 g)			Pro Bar	pro-bar	PROBAR LLC	Snacks, Dietary supplements, Bodybuilding supplements, Protein bars
1402	1	853152120429	en						Protein bar, peanut butter chocolate																																		1 BAR (53 g)			Pro Bar	pro-bar	PROBAR LLC	Snacks, Dietary supplements, Bodybuilding supplements, Protein bars
1403	1	853152120436	en						protein bar, coffee crunch																																		1 BAR (53 g)			Pro Bar	pro-bar	PROBAR LLC	Snacks, Dietary supplements, Bodybuilding supplements, Protein bars
1404	1	853152120320	en						Protein Bar																																		1 BAR (70 g)			Probar	probar	PROBAR LLC	Snacks, Dietary supplements, Bodybuilding supplements, Protein bars
1405	1	853152120337	en						Protein Bar, Coffee Crunch																																		1 BAR (70 g)			Probar	probar	PROBAR LLC	Snacks, Dietary supplements, Bodybuilding supplements, Protein bars
1406	1	853152100469	en						Protein bar																																		1 BAR (70 g)			Pro Bar	pro-bar	PROBAR LLC	Snacks, Dietary supplements, Bodybuilding supplements, Protein bars
1407	1	853152120443	en						protein bar, cookie dough																																		1 BAR (53 g)			Pro Bar	pro-bar	PROBAR LLC	Snacks, Dietary supplements, Bodybuilding supplements, Protein bars
1408	1	853152100414	en						Pro bar, protein base bar, cookie dough																																		1 BAR (70 g)			Greens, Pro Bar, Probar Llc	greens,pro-bar,probar-llc	PROBAR LLC	Snacks, Sweet snacks, Bars, Dietary supplements, Bodybuilding supplements, Energy bars
1409	1	853152100827	en						Protein bar cookie dough																																		1.86 ONZ (53 g)					PROBAR LLC	Snacks
1410	1	853152100605	en						Protein Bar																																		1 BAR (70 g)			Pro Bar	pro-bar	PROBAR LLC	Snacks, Dietary supplements, Bodybuilding supplements, Protein bars
1411	1	38000191626	en						Protein meal bars, cranberry nut																																		1 BAR (51 g)					The Kellogg Company	Snacks
1412	1	38000167515	en						Protein snack bars, fruit & salted nut																																		1 Bar (35 g)					The Kellogg Company	Snacks, Sweet snacks, Bars, Cereal bars
1413	1	38000145711	en						Fruit & nut protein trail mix bars																																		1 BAR (35 g)					The Kellogg Company	Snacks
1414	1	38000168055	en						Caramel pretzel cashew protein snack bars																																		1 BAR (35 g)					The Kellogg Company	Snacks
1415	1	38000183034	en						Protein meal bars trail mix inspired, pretzel cashew																																		1 BAR (51 g)					The Kellogg Company	Snacks
1416	1	38000186165	en						Protein meal bars, pretzel cashew																																		1 BAR (51 g)					The Kellogg Company	Snacks
1417	1	8346381197	en						Protein Meal Bar																																		1 BAR (45 g)			Slim Fast	slim-fast	SLIM FAST	Snacks
1418	1	38000702693	en						Protein meal bar, cranberry walnut																																		1 BAR (45 g)					The Kellogg Company	Snacks
1419	1	38000000713	en						Kellogg special k protein bars cranberry walnut 1.59oz																																		1 Bar (45 g)					Kellogg Company US	Snacks, Sweet snacks, Bars, Cereal bars
1420	1	38000000010	en						Kellogg's Special K Protein Bars Chocolate Chip 1.58oz																																		1 Bar (45 g)					Kellogg Company US	Snacks, Sweet snacks, Bars, Cereal bars
1421	1	38000343902	en						12g protein meal bars chocolatey chip																																		1 BAR (45 g)					The Kellogg Company	Snacks
1422	1	38000124938	en						Protein meal bars, chocolatey chip																																		1 Bar (45 g)			Kellogg's	kellogg-s	The Kellogg Company	Snacks, Sweet snacks, Bars, Cereal bars
1423	1	38000343872	en						Chocolate Chip Cookie Dough Protein Bar																																		1 BAR (45 g)					The Kellogg Company	Snacks
1424	1	3800140	en						Chocolatey Chip Cookie Dough Special K Protein Bar																																		1 BAR (45 g)			Special K	special-k	SPECIAL K	Snacks, Dietary supplements, Bodybuilding supplements, Protein bars
1425	1	38000116896	en						Protein meal bar, mocha crunch																																		1 BAR (45 g)					The Kellogg Company	Snacks
1426	1	38000000492	en						Kellogg special k protein bars chocolate mocha 1.59oz																																		1 Bar (45 g)					Kellogg Company US	Snacks, Sweet snacks, Bars, Cereal bars
1427	1	38000168048	en						Protein snack bar, chocolate cherry nut			Protein snack bar																															1 BAR (35 g)			Kelloggs,Spécial K,Kellogg	kelloggs,special-k,kellogg	The Kellogg Company	Snacks, Dietary supplements, Bodybuilding supplements, Protein bars
1428	1	38000007408	en						Protein meal bar, cherry nut																																		1 Bar (51 g)					The Kellogg Company	Snacks, Sweet snacks, Bars, Cereal bars
1429	1	38000186141	en						Protein meal bars, cherry nut																																		1 BAR (51 g)					The Kellogg Company	Snacks
1430	1	38000183065	en						Protein meal bars, cherry nut																																		1 BAR (51 g)					The Kellogg Company	Snacks
1431	1	38000291883	en						12g protein meal bar, double chocolate			Special K Protein Meal Bars																															1 BAR (45 g)			Spécial K	special-k	The Kellogg Company	Snacks
1432	1	38000291791	en						Protein meal bars, double chocolate			Protein double chocolate meal bars																															1 BAR (45 g)					The Kellogg Company	Snacks
1433	1	38000000126	en						Kellogg's Special K Protein Bars Double Chocolate 1.59oz																																		1 Bar (45 g)					Kellogg Company US	Snacks, Sweet snacks, Bars, Cereal bars
1434	1	38000000553	en						Kellogg's Special K Protein Bars Chocolate Caramel 1.59oz																																		1 Bar (45 g)					Kellogg Company US	Snacks, Sweet snacks, Bars, Cereal bars
1435	1	38000531101	en						Protein meal bars, chocolate caramel	Special K protein meal bars chocolate caramel																									Barra a base de soya con sabor a chocolate y caramelo							270 g	1 BAR (45 g)	Caja de cartón	en:caja-de-carton	Kellogg's	kellogg-s	The Kellogg Company	Plant-based foods and beverages, Plant-based foods, Snacks, Cereals and potatoes, Sweet snacks, Cereals and their products, Bars, Cereal bars, es:Barras energeticas, es:Snaks
1436	1	38000791253	en						Protein meal bars, chocolate caramel																																		1 BAR (45 g)					The Kellogg Company	Snacks
1437	1	38000291906	en						Protein Meal Bars																																		1 BAR (45 g)			Kellogg's	kellogg-s	The Kellogg Company	Snacks
1438	1	38000291722	en						Protein chocolate peanut butter meal bars																																		1 BAR (45 g)			Kellogg's	kellogg-s	The Kellogg Company	Snacks, Dietary supplements, Bodybuilding supplements, Protein bars
1439	1	38000791222	en						Protein meal bar, chocolate peanut butter																																	19 oz	1 BAR (45 g)			Kellogg's	kellogg-s	The Kellogg Company	Snacks
1440	1	38000000102	en						Special k protein bars chocolate peanut butter																																		1 Bar (45 g)			Kellogg's	kellogg-s	Kellogg Company US	Snacks, Sweet snacks, Bars, Cereal bars
1441	1	38000291869	en						Protein meal bar, strawberry			Protein meal bars																															1 BAR (45 g)					The Kellogg Company	Snacks, Dietary supplements, Bodybuilding supplements, Protein bars
1442	1	38000791314	en						Protein meal bar, strawberry																																		1 BAR (45 g)					The Kellogg Company	Snacks
1443	1	38000291760	en						Protein meal bars	Special K 12g protein Meals Bars Strawberry																									Barra a base de soya con cobertura sabor a fresa							270 g	1 BAR (45 g)	Caja de cartón	en:caja-de-carton	kellogg's	kellogg-s	The Kellogg Company	Plant-based foods and beverages, Plant-based foods, Snacks, Cereals and potatoes, Cereals and their products, Barras energeticas, Snaks dulces
1444	1	38000183096	en						Protein meal bars																																		1 BAR (45 g)			Kellogg's	kellogg-s	The Kellogg Company	Snacks
1445	1	38000000119	en						Protein meal bars																																		1 Bar (45 g)					Kellogg Company US	Snacks, Sweet snacks, Bars, Cereal bars
1446	1	3801109	en						Special K Strawberry Protein Meal Bar (1.59 Oz)			Special K Strawberry Protein Meal Bar (1.59 Oz)																															1 BAR (45 g)			Kellogg's	kellogg-s	SPECIAL K	Snacks
1447	1	67002309630	en						Pure Protein Barre			Pure Protein Barre																														6 x 50 g Bars	50g			Pure Protein	pure-protein		Snacks, Sweet snacks, Bars, Dietary supplements, Bodybuilding supplements, Protein bars
1448	1	853152006075	en						Protein bar																																		2.46 ONZ (70 g)					PROBAR	Snacks
1449	1	853152006068	en						Protein bar																																		1 BAR (70 g)					PROBAR	Snacks
1450	1	856879003303	en						Protein Snack Bar																																		1 BAR (40 g)			Level Life	level-life	GlucoBrands LLC	Snacks, Dietary supplements, Bodybuilding supplements, Protein bars
1451	1	856879003297	en						Protein Snack Bar																																		1 BAR (40 g)			Glucobrands Llc	glucobrands-llc	GlucoBrands LLC	Snacks, Dietary supplements, Bodybuilding supplements, Protein bars
1452	1	856879003273	en						Protein Snacks Bars																																		1 BAR (40 g)			Level Life	level-life	GlucoBrands LLC	Snacks, Dietary supplements, Bodybuilding supplements, Protein bars
1453	1	638102668745	en						High protein bars																																		1 BAR (60 g)					Eicotech Corporation	Snacks
1454	1	856879003280	en						Level Life, Protein Snack Bar, Caramel Chocolatey Peanut																																		1 BAR (40 g)			Glucobrands Llc	glucobrands-llc	GlucoBrands LLC	Snacks, Dietary supplements, Bodybuilding supplements, Protein bars
1455	1	638102677204	en						protein bar																																		1 BAR (50 g)					Abbott Laboratories Inc	Snacks
1456	1	855919003105	en						Protein Fit Bar, Greek Yogurt Coating																																		1 BAR (53 g)			South Beach Diet	south-beach-diet	SBD Holdings Group Corp.	Snacks, Dietary supplements, Bodybuilding supplements, Protein bars
1457	1	855919003037	en						Good To Go Extra Protein Bars																																		1 BAR (38 g)			Sbd Holdings Group Corp.	sbd-holdings-group-corp	SBD Holdings Group Corp.	Snacks, Dietary supplements, Bodybuilding supplements, Protein bars
1458	1	638102668684	en						High protein bars																																		1 BAR (60 g)					Eicotech Corporation	Snacks
1459	1	638102668783	en						High protein bars																																		1 BAR (60 g)					Eicotech Corporation	Snacks
1460	1	638102668691	en						High protein blueberry crumble bar																																		1 BAR (60 g)					Eicotech Corporation	Snacks
1461	1	855919005208	en						Good to go bars with protein, peanut butter																																		1 BAR (35 g)			Sbd Holdings Group Corp.	sbd-holdings-group-corp	SOUTH BEACH DIET	Snacks
1462	1	855919003013	en						Protein Bar, Peanut Butter																																		1 BAR (35 g)			Sbd Holdings Group Corp.	sbd-holdings-group-corp	SBD Holdings Group Corp.	Snacks, Sweet snacks, Bars, Dietary supplements, Bodybuilding supplements, Protein bars
1463	1	64100107908	en						Protein Bars - Peanut Bar Chocolate			Protein Bars - Peanut Bar Chocolate																																		Kellogg's,Special K	kellogg-s,special-k		Snacks, Sweet snacks, Bars
1464	1	41220976249	en						Opti-Meal Protein Meal Bar																																		1 BAR (45 g)			H-E-B	h-e-b	H E Butt Grocery Company	Snacks
1465	1	708820620605	en						Protein meal bar																																		1 BAR (45 g)			Meijer, Meijer Inc.	meijer,meijer-inc	Meijer, Inc.	Snacks
1466	1	678991252007	en						Brownie double chocolat																									Brownie double chocolat								85 g	serving	Plastic	en:plastic	Tri-O-Plex	tri-o-plex		Snacks, Sweet snacks, Biscuits and cakes, Cakes, Dietary supplements, Bodybuilding supplements, Chocolate cakes, Brownies, Protein bars
1467	1	690819191084	en						Protein+ Bar																																		2.1 ONZ (60 g)			Rise	rise	Divine Food	Snacks, Dietary supplements, Bodybuilding supplements, Protein bars
1468	1	855982006133	en						Protein & Energy Bars																																		54 g (54 g)			Tracy Anderson Clear	tracy-anderson-clear	Tracy Anderson	Snacks, Sweet snacks, Bars, Dietary supplements, Bodybuilding supplements, Energy bars, Protein bars, Protein Energy Bars
1469	1	8600197360370	en						Protein bars - Pumpkin																			Proteinske pločice - Bundeva														80 gr	27g	Plastic, Bag	en:plastic,en:bag	Nature's Promise Healthy Life,Delhaize	nature-s-promise-healthy-life,delhaize		Snacks, Sweet snacks, Bars, Dietary supplements, Bodybuilding supplements, Protein bars
1470	1	9400563451331	en						Nice & Natural Protein Nut Bars			Nice & Natural																						Protein nut bars								5	30g	Cardboard box, Foil wrappers	en:cardboard-box,en:foil-wrappers	Nice & Natural	nice-natural		Plant-based foods and beverages, Plant-based foods, Snacks, Sweet snacks, Nuts and their products, Bars, Dietary supplements, Bodybuilding supplements, Nut bars, Protein bars
1471	1	858907005037	en						Cricket protein bar, banana bread																																		1 BAR (60 g)					EXO	Snacks
1472	1	639372026020	en						Carb conscious bar, chocolate chip cookie dough																																		1 BAR (64 g)			Supreme Protein	supreme-protein	Supreme Protein Inc.	Snacks
1473	1	639372022251	en						Protein bar																																		1 BAR (50 g)			Supreme Protein	supreme-protein	Supreme Protein Inc.	Snacks, Sweet snacks, Bars
1474	1	639372022213	en						Protein bar																																		1 BAR (96 g)			Premier Nutrition Corporation	premier-nutrition-corporation	Supreme Protein Inc.	Snacks
1475	1	842096107108	en						Caramel Sea Salt Plant Based Protein Bar																																		1 BAR (56 g)			Aloha	aloha	ALOHA	Snacks, Dietary supplements, Bodybuilding supplements, Protein bars
1476	1	722252587299	en						Z Bar Protein																																		1 BAR (36 g)			Clif	clif	Clif Bar and Company	Snacks
1477	1	5707577130134	ro						Protein Bar Chunky peanut & caramel flavour														Protein Bar Chunky peanut & caramel flavour																				55.0g			Nutramino	nutramino
1478	1	722252560414	en						Max Protein Bar																																		97 g (1 BAR)			Clif Bar And Company	clif-bar-and-company
1479	1	722252360410	en						Mint chocolate chip protein bar, mint chocolate chip																																		1 BAR (97 g)			Clif, Clif Bar And Company	clif,clif-bar-and-company	Clif Bar and Company	Snacks
1480	1	722252560421	en						Max Protein Bar																																		97 g (1 BAR)			Clif Bar And Company	clif-bar-and-company
1481	1	722252360427	en						protein bar, chocolate chip cookie dough																																		1 BAR (97 g)			Clif Bar And Company	clif-bar-and-company	Clif Bar and Company	Snacks, Dietary supplements, Bodybuilding supplements, Protein bars
1482	1	722252360403	en						Caramel peanut protein bar, caramel peanut																																		1 BAR (97 g)					Clif Bar and Company	Snacks
1483	1	722252560407	en						Caramel peanut protein bars, caramel peanut																																		1 BAR (97 g)			Clif Bar And Company	clif-bar-and-company	Clif Bar and Company	Snacks
1484	1	722252566409	en						protein bars, caramel peanut																																		1 BAR (97 g)			Clif Bar And Company	clif-bar-and-company	Clif Bar and Company	Snacks, Dietary supplements, Bodybuilding supplements, Protein bars
1485	1	97421615050	en						Powerbar, protein plus bar, peanut butter cookie																																		1 BAR (93 g)			Powerbar, Premier Nutrition Corporation	powerbar,premier-nutrition-corporation	Premier Nutrition Corporation	Snacks
1486	1	97421612172	en						Protein plus bar																																		1 BAR (93 g)			Powerbar, Premier Nutrition Corporation	powerbar,premier-nutrition-corporation	Premier Nutrition Corporation	Snacks, Dietary supplements, Bodybuilding supplements, Protein bars
1487	1	97421777970	en						Peanut Butter Cookie Protein Plus Bar																																		93 g (1 BAR)			Powerbar	powerbar
1488	1	9740846	en						Protein Bar, chocolate brownie																																		1 BAR (93 g)			Powerbar,United Cosmetics Inc.	powerbar,united-cosmetics-inc	United Cosmetics, Inc.	Snacks, Dietary supplements, Bodybuilding supplements, Protein bars
1489	1	9742146050	en						Protein Plus Bar																																		93 g (1 BAR)			Yolo Candy Llc	yolo-candy-llc
1490	1	97421625912	en						Protein bar																																		1 BAR (61 g)			Powerbar, Premier Nutrition Corporation	powerbar,premier-nutrition-corporation	Premier Nutrition Corporation	Snacks
1491	1	97421866353	en						Protein Bar, Cookies and Cream																																		1 BAR (61 g)			Powerbar,Premier Nutrition Corporation	powerbar,premier-nutrition-corporation	Post Foods, LLC	Snacks, Dietary supplements, Bodybuilding supplements, Protein bars
1492	1	97421758849	en						Protein bar																																		1 BAR (60 g)			Powerbar, Premier Nutrition Corporation	powerbar,premier-nutrition-corporation	Post Foods, LLC	Snacks
1493	1	97421558777	en						Vanilla Protein Plus* Bar																																		1 BAR (60 g)			Powerbar, Premier Nutrition Corporation	powerbar,premier-nutrition-corporation	Post Foods, LLC	Snacks
1494	1	97421376791	en						Powerbar protein snack bar																																		1 BAR (60 g)			Powerbar, Premier Nutrition Corporation	powerbar,premier-nutrition-corporation	Premier Nutrition Corporation	Snacks
1495	1	97421778298	en						Protein plus bar																																		1 BAR (60 g)					Post Foods, LLC	Snacks
1496	1	97421560213	en						Lemon poppy seed pound cake protein bars																																		1 BAR (60 g)			Powerbar, Premier Nutrition Corporation	powerbar,premier-nutrition-corporation	Premier Nutrition Corporation	Snacks
1497	1	97421560237	en						Protein bars																																		1 BAR (60 g)			Powerbar, Premier Nutrition Corporation	powerbar,premier-nutrition-corporation	Post Foods, LLC	Snacks
1498	1	97421778281	en						Protein plus bar																																		1 BAR (60 g)					Post Foods, LLC	Snacks
1499	1	97421483567	en						Protein Plus Bar																																		1 BAR (60 g)			Premier Nutrition Corporation	premier-nutrition-corporation	Post Foods, LLC	Snacks
1500	1	97421490961	en						Protein plus* bar																																		1 BAR (65 g)			Powerbar, Premier Nutrition Corporation	powerbar,premier-nutrition-corporation	Post Foods, LLC	Snacks, Dietary supplements, Bodybuilding supplements, Protein bars
1501	1	97421593211	en						Powerbar, protein plus bar, salted caramel																																		1 BAR (93 g)					Premier Nutrition Corporation	Snacks
1502	1	97421357585	en						Protein plus bar																																		1 BAR (93 g)			Powerbar, Premier Nutrition Corporation	powerbar,premier-nutrition-corporation	Premier Nutrition Corporation	Snacks
1503	1	97421923223	en						Protein bar																																		1 BAR (65 g)			Powerbar	powerbar	Post Foods, LLC	Snacks
1504	1	97421855364	en						Protein plus bar																																		1 BAR (65 g)					Post Foods, LLC	Snacks
1505	1	52000013269	en						Vanilla almond whey protein bar																																		1 BAR (80 g)					The Quaker Oats Co./gatorade-Van Camp	Snacks
1506	1	52000013177	en						Vanilla almond whey protein bar, vanilla almond																																		1 BAR (80 g)					The Quaker Oats Co./gatorade-Van Camp	Snacks
1507	1	5060751992714	en						plant protein bar chocolate mint																																		60.0g			Optimum Nutrition	optimum-nutrition
1508	1	3800224891630	en						Cookies & cream protein bar																																	60 gram	60.0g			fitspo	fitspo		Snacks, Sweet snacks, Bars, Dietary supplements, Bodybuilding supplements, Protein bars
1509	1	853056004078	en						The gfb protein bars chocolate peanut butter ounce gluten free																																		2.05 ONZ (58 g)			The Gfb	the-gfb	GF & Company, LLC	Snacks
1510	1	4987035092216	ja						Calorie Mate Block Chocolate			Calorie Mate Block Chocolat					カロリーメイト ブロック チョコレート味																									80 g	80 g	en:Multilayer composite, 81 C/X	en:multilayer-composite,en:paper-and-plastic	Otsuka Pharmaceutical,大塚製薬	otsuka-pharmaceutical,大塚製薬		サプリメント, en:Bodybuilding supplements, en:Protein bars
1511	1	4946842529063	ja						Japanese protein bar								クリーム玄米ブラン 80kcal ビターチョコ																									54 g	54 g	en:Plastic	en:plastic	Asahi	asahi		サプリメント, en:Bodybuilding supplements, en:Protein bars
1512	1	4946842527823	ja						Chocolate meal replacement cookie								クリーム玄米ブラン カカオ																									144 g	36 g	en:Plastic	en:plastic	Asahi	asahi		サプリメント, en:Bodybuilding supplements, en:Protein bars
1513	1	8682773702323	en						Dark Chocolate Protein Bar																																	40g				Muscle Station	muscle-station		Dietary supplements, Bodybuilding supplements, Protein bars
1514	1	5008412211019	en						chocolate protein bar																																	1 bar 65g	65g	Box	en:box	GOLD GO	gold-go		Dietary supplements, Bodybuilding supplements, Protein bars
1515	1	637480041706	en						Lift protein bar																																		1 BAR (60 g)					Atkins Nutritionals, Inc.	Snacks
1516	1	637480041720	en						Lift Protein Bar																																		1 BAR (60 g)			Atkins Nutritionals Inc.	atkins-nutritionals-inc	Atkins Nutritionals, Inc.	Snacks
1517	1	637480045728	en						Lift protein bar																																		1 BAR (60 g)			Atkins	atkins	Atkins Nutritionals, Inc.	Snacks
1518	1	637480042703	en						Lift Protein Bar																																		1 BAR (60 g)			Atkins Nutritionals Inc.	atkins-nutritionals-inc	Atkins Nutritionals, Inc.	Snacks
1519	1	637480045704	en						Lift protein bar																																		1 BAR (60 g)			Atkins, Atkins Nutritionals Inc.	atkins,atkins-nutritionals-inc	Atkins Nutritionals, Inc.	Snacks
1520	1	637480042734	en						Lift protein bar																																		1 BAR (60 g)					Atkins Nutritionals, Inc.	Snacks
1521	1	637480045735	en						Lift Protein Bar																																		1 BAR (60 g)			Atkins, Atkins Nutritionals Inc.	atkins,atkins-nutritionals-inc	Atkins Nutritionals, Inc.	Snacks
1522	1	637480041737	en						Lift Protein Bar, Peanut Butter Chocolate Chip																																		1 BAR (60 g)			Atkins, Atkins Nutritionals Inc.	atkins,atkins-nutritionals-inc	Atkins Nutritionals, Inc.	Snacks
1523	1	637480042710	en						Lift Protein Bar																																		1 BAR (60 g)			Atkins Nutritionals Inc.	atkins-nutritionals-inc	Atkins Nutritionals, Inc.	Snacks
1524	1	637480045711	en						Lift protein bar																																		1 BAR (60 g)			Atkins, Atkins Nutritionals Inc.	atkins,atkins-nutritionals-inc	Atkins Nutritionals, Inc.	Snacks
1525	1	637480041713	en						Protein bar																																		1 BAR (60 g)			Atkins, Atkins Nutritionals Inc.	atkins,atkins-nutritionals-inc	Atkins Nutritionals, Inc.	Snacks
1526	1	5056142601075	en						The Slender Bar - Chocolate																																	60 g	serving	Plastic	en:plastic	Protein World	protein-world		Snacks, Sweet snacks, Bars, Dietary supplements, Bodybuilding supplements, Energy bars, Protein bars, Protein Energy Bars
1527	1	862519000106	en						Protein bar mix, whey hip chocolate chip																																		0.33 cup (37 g)					CREATION NATION	Snacks
1528	1	855246005391	en						Vanilla fruit & nut protein bar, vanilla fruit & nut																																		1 BAR (55 g)					THE BEST BAR EVER	Snacks
1529	1	855246005452	en						Blueberry vanilla almond protein bar																																		1 BAR (55 g)					Best Bar Ever, Inc.	Snacks
1530	1	855246005407	en						Blueberry vanilla almond protein bar, blueberry vanilla almond																																		1 BAR (55 g)					THE BEST BAR EVER	Snacks
1531	1	722252557896	en						Mint chocolate almond whey protein bars, mint chocolate almond																																		1 BAR (56 g)					Clif Bar and Company	Snacks
1532	1	722252876546	en						Mint chocolate almond whey protein bars, mint chocolate almond																																		1 BAR (56 g)					Clif Bar and Company	Snacks
1533	1	722252234582	en						Salted caramel cashew whey protein bars, salted caramel cashew																																		1 BAR (56 g)			Clif Bar And Company	clif-bar-and-company	Clif Bar and Company	Snacks
1534	1	722252304957	en						Whey Protein Bar																																		1 BAR (56 g)			Clif	clif	Clif Bar and Company	Snacks
1535	1	722252148520	en						Clif peanut butter & chocolate whey protein bar			whey protein bar - peanut better & chocolate																															1 BAR (56 g)					Clif Bar and Company	Snacks, Dietary supplements, Bodybuilding supplements, Protein bars
1536	1	722252369840	en						Peanut butter & chocolate whey protein bars, peanut butter & chocolate																																		1 BAR (56 g)			Clif Bar And Company	clif-bar-and-company	Clif Bar and Company	Snacks
1537	1	722252628466	en						Protein Bar, Peanut Butter & Chocolate			Whey prot bar																															1 BAR (56 g)			Clif	clif	Clif Bar and Company	Snacks, Dietary supplements, Bodybuilding supplements, Protein bars
1538	1	722252951236	en						Coconut almond chocolate whey protein bars, coconut almond chocolate																																		1 BAR (56 g)			Clif Bar And Company	clif-bar-and-company	Clif Bar and Company	Snacks
1539	1	722252641854	en						Coconut almond chocolate whey protein bar, coconut almond chocolate																																		1 BAR (56 g)			Clif	clif	Clif Bar and Company	Snacks
1540	1	722252874313	en						Coconut almond chocolate whey protein bars, coconut almond chocolate																																		1 BAR (56 g)					Clif Bar and Company	Snacks
1541	1	855246005384	en						Dark chocolate peanut butter protein bar, dark chocolate peanut butter																																		1 BAR (55 g)					THE BEST BAR EVER	Snacks
1542	1	791083646154	en						Pure whey protein bar																																		1 BAR (70 g)					Ross Products Division	Snacks
1543	1	791083646161	en						Pure whey protein bars																																		1 BAR (70 g)					Ross Products Division	Snacks
1544	1	791083660563	en						Pure Whey Protein Bars																																		70 g (1 BAR)			Eas	eas
1545	1	791083646062	en						Abbott, eas, 100% whey protein bar, oatmeal chocolate meal, oatmeal chocolate meal																																		1 BAR (70 g)					Ross Products Division	Snacks
1546	1	791083646079	en						Pure whey protein bars																																		1 BAR (70 g)					Ross Products Division	Snacks
1547	1	52000104332	en						Gatorade Recover Whey Protein Bar Chocolate Caramel 2.8 Ounce Plastic Bag																																		1 Bar (80 g) (80 g)					QTG	Plant-based foods and beverages, Plant-based foods, Snacks, Cereals and potatoes, Cereals and their products
1548	1	52000104585	en						Chocolate caramel whey protein bar, chocolate caramel																																		1 BAR (80 g)					The Quaker Oats Co./gatorade-Van Camp	Snacks
1549	1	52000101737	en						Chocolate caramel whey protein bar, chocolate caramel																																		1 BAR (80 g)					The Quaker Oats Co./gatorade-Van Camp	Snacks
1550	1	52000104301	en						Recover Whey Protein Bar Cookies And Creme 2.8																																		1 Bar (80 g) (80 g)					QTG	Plant-based foods and beverages, Plant-based foods, Snacks, Cereals and potatoes, Cereals and their products
1551	1	52000104592	en						Cookies and creme whey protein bar, cookies and creme																																		1 BAR (80 g)					The Quaker Oats Co./gatorade-Van Camp	Snacks
1552	1	769745700117	en						Protein whey krisp bar																																		1 BAR (50 g)			Greens+	greens	GREENS+	Snacks
1553	1	78742282244	en						High protein bar																																		1 BAR (60 g)					MEMBER'S MARK	Snacks
1554	1	78742282251	en						High protein bar																																		1 BAR (60 g)					MEMBER'S MARK	Snacks
1555	1	5707577900317	en						Protein Bar Vanilla & Caramel Flavour			Protein bar																														64g	64g			Nutramino	nutramino		Dietary supplements, Bodybuilding supplements, Protein bars
1556	1	634158794070	en						Protein crunch bar																									barre protéinée chocolat blanc caramel								60 g	60 g	Plastic	en:plastic	Applied,Applied Nutrition	applied,applied-nutrition		Dietary supplements, Bodybuilding supplements, Protein bars
1557	1	5059512731686	en						Berry White Sticks																									Vanilla iced dessert made with coconut oil and lupin protein isolate, white chocolate flavour coating with raspberries and red berry sauce								300 ml	76g			Wicked Kitchen	wicked-kitchen		Desserts, Frozen foods, Frozen desserts, Ice creams and sorbets, Ice creams, Ice cream bars
1558	1	3038204	en						Peanut butter protein bar, peanut butter																																		1 BAR (61 g)			Quaker	quaker	PEPSICO, INC	Snacks
1559	1	3038107	en						Milk chocolate protein bar, milk chocolate																																		1 BAR (61 g)					PEPSICO, INC	Snacks
1560	1	30000567401	en						Forged protein bars																																		1 BAR (61 g)			Quaker	quaker	FORGED	Snacks
1561	1	627843423157	en						Ultimate Peanut Butter																																	100 g	100g	Plastic	en:plastic	Mama T's	mama-t-s		Dietary supplements, Bodybuilding supplements, Protein bars
1562	1	3023309	en						Baked protein bars																																		1 BAR (47 g)					QUAKER	Snacks
1563	1	858158015854	en						Salted caramel chocolate protein + slim boost bar, salted caramel chocolate																																		1 BAR (45 g)					OLLY	Snacks
1564	1	8908005144359	en						Breakfast protein bar																																	50g	50 g			Yoga Bar	yoga-bar		Snacks, Sweet snacks, Bars, Dietary supplements, Bodybuilding supplements, Energy bars, Protein bars, Protein Energy Bars
1565	1	8908005144366	en						Breakfast Protein Bar Apricot Fig			Breakfast protein bar Apricot fig																														50g		Plastic	en:plastic	Yoga Bar	yoga-bar		Snacks, Sweet snacks, Bars, Dietary supplements, Bodybuilding supplements, Energy bars, Protein bars, Protein Energy Bars
1566	1	4029679900042	en				Proteinplus Chocolate-Brownie		Chocolate-Brownie- Flavour																								Proteinriegel									35g	35g	Film, Item	en:film,en:item	Powerbar	powerbar		Snacks, Sweet snacks, Cocoa and its products, Confectioneries, Bars, Chocolate candies, Dietary supplements, Bodybuilding supplements, Protein bars
1567	1	4088600440217	en						Protein bar																																					Aldi	aldi
1568	1	713733447201	en						Protein meal bars																																		1 BAR (45 g)			Meijer, Meijer Inc.	meijer,meijer-inc	Meijer, Inc.	Snacks
1569	1	36800413504	en						Protein Meal Bars																																		1 BAR (45 g)			Topcare	topcare	Topco Associates, Inc.	Snacks
1570	1	67002311749	en						Birthday cake protien bar																																	50g	50g	Wrapper	en:wrapper	Pure Protein	pure-protein		Dietary supplements, Bodybuilding supplements, Protein bars
1571	1f	859908003923	en						Dang Bar Almond Vanilla			Almond vanilla																														5 g							Plant-based foods and beverages, Plant-based foods, Nuts and their products, Dietary supplements, Bodybuilding supplements, Protein bars
1572	1f	67002303966	fr						Pure protien			Pure protien																														50g				Pure Protein	pure-protein		Compléments alimentaires, Compléments pour le Bodybuilding, Barres protéinées
1573	1f	722252126030	en						Chocolate Chip Energy Bar Nutritional Supplement			Chocolate Chip Bar Pack																														6 x 68 g	68g	Paper	en:paper	Clif Bar	clif-bar		Snacks, Sweet snacks, Bars, Dietary supplements, Bodybuilding supplements, Energy bars, Protein bars, Protein Energy Bars
1574	1f	3800224890749	fr						FitSpo Active Protein Bar - Banana&Chocolate			Bar proteinées																														60 gr. (2x30 gr.)				fitspo	fitspo		Compléments alimentaires, Compléments pour le Bodybuilding, Barres protéinées
1575	1f	888849008889	en						Chocolate Chip Cookie Dough Protein Bar																																	60g bar		Lot	en:lot	Quest	quest		Manr
1576	1f	749826001074	en						Lemon cake protein bars
1577	1f	5024278000734	en						Salted caramel seed bars																																	3 x 40 g	40g			Nine	nine		Plant-based foods and beverages, Plant-based foods, Seeds, Dietary supplements, Bodybuilding supplements, Protein bars
1578	1f	7350068294082	en						Cookie dough protein bar																																	55g	55g	Plastic	en:plastic	ProPud	propud		Snacks, Dietary supplements, Bodybuilding supplements, Protein bars
1579	1f	5391532122076	en						Chocolate Peanut Butter Vitamin & Protein Bar			Fulfill Peanut Butter																														55 g							Dietary supplements, Bodybuilding supplements, Protein bars
1580	1f	193908030818	en						Protein Bar																																								Dietary supplements, Bodybuilding supplements, Protein bars
1581	1f	4056489130741	de				Protein Bar Erdnussgeschmack		Protein Bar																								Proteinriegel mit Maltitschokoladenüberzug und Erdnussgeschmack, mit Süßungsmitteln									3 x 45 g	45 g	Kunststoff, Tüte, Pappe, Einzeltüten, en:pack, Karton	en:plastic,en:bag,en:cardboard,en:individual-bag,en:pack,en:paperboard	Lidl,IronMaxx	lidl,ironmaxx		Imbiss, Nahrungsergänzungsmittel, Nahrungsergänzungen für Bodybuilder, Proteinriegel
1582	1f	687456112879	en						Protein bar
1583	1f	193908000774	en						Vanilla Almond Protein Bar
1584	1f	4044782306772	en						Protein bar banana-crisp flavour																																	50 g	50g			Weider	weider		Dietary supplements, Bodybuilding supplements, Protein bars
1585	1f	16000140899	en						Protein one strawberries & cream protein bars																																	4				Protein One	protein-one		Dietary supplements, Bodybuilding supplements, Protein bars
1586	1f	4260593957525	fr									Protein Bar chocolat brownie																																		null	null		Snacks, Snacks sucrés, Biscuits et gâteaux, Gâteaux, Gâteaux au chocolat, Brownies
1587	1f	748927959345	en						Protein crisp deliciously crunchy protein snack bar, peanut butter crunch																																		1 BAR (56 g)					OPTIMUM NUTRITION	Snacks
1588	1f	5999076228812	en						Crush proteine bar chocolate - nuts flavoured																																	64 g				BiotechUSA	biotechusa		Dietary supplements, Bodybuilding supplements, Protein bars
1589	1f	859162007897	en						Chocolate Sea Salt Protein Bar			Chocolate Sea Salt Protein Bar																																					Snacks, Sweet snacks, Bars, Dietary supplements
1590	1f	5425002401993	en						24 x Protein Bar 35 g Fraise																																					Easy Body	easy-body		Dietary supplements, Bodybuilding supplements, Protein bars
1591	1f	759035901096	en						Peanut Protein Bars
1592	1f	5060751990895	en						Whipped protein bar			Whipped protein bar
1593	1f	4260044260464	en						High Protein Bar, Schoko			High Protein Bar, Schoko																																		Power System	power-system		Dietary supplements, Bodybuilding supplements, Protein bars
1594	1f	8594014861556	fr									Protein Bar																																					Snacks, Compléments alimentaires, Compléments pour le Bodybuilding, Barres protéinées
1595	1f	96619160754	en						Chewy Protein Bar																																					Kirkland	kirkland
1596	1f	5060088709030	en						Protein flapjack																																	50g				Trek	trek		Dietary supplements, Bodybuilding supplements, Protein bars
1597	1f	3800132801752	bg	Peanuts and Oats					Protein bar																																	50 gram				Nutrium	nutrium		en:Dietary supplements, en:Bodybuilding supplements, Протеинови блокчета
1598	1f	859162007842	en						Protein bar
1599	1f	4088600372679	en						Birthday cake High protein bar																																					Harvest Morn, Aldi	harvest-morn,aldi
1600	1f	4056489038597	en						Barretta proteica																																	45g	45g	Plastic	en:plastic	IronMaxx* Nutrition GmbH, IronMaxx	ironmaxx-nutrition-gmbh,ironmaxx		Dietary supplements, Bodybuilding supplements, Protein bars
1601	1f	5391532121772	en						Chocolate Hazelnut Whip Flavour Vitamin & Protein Bar			Chocolate Hazelnut Whip Flavour Vitamin & Protein Bar																																		fulfil	fulfil		Dietary supplements, Bodybuilding supplements, Protein bars
1602	1f	27010181	fr									Barre protéine chocolat crisp																														315g	45g	7x45g	fr:7x45g	Vitalis	vitalis		Snacks, Snacks sucrés, Barres, Compléments alimentaires, Compléments pour le Bodybuilding, Barres protéinées
1603	1f	7340001800470	en									Protein Bar Cookies & Cream																														55g				Barebells	barebells		Dietary supplements, Bodybuilding supplements, Protein bars
1604	1f	4056489130758	de				Protein Bar Kokos		Protein Bar Kokos																																	3 x 45 g	45g	Kunststoff, Pappe	en:plastic,en:cardboard	IronMaxx,Lidl	ironmaxx,lidl		Nahrungsergänzungsmittel, Nahrungsergänzungen für Bodybuilder, Proteinriegel
1605	1f	4056489130734	de				Protein Bar Weiße-Schokolade Crisp					Protein bar																														3 x 45 g	45g	Kunststoff, Papier	en:plastic,en:paper	Lidl,IronMaxx	lidl,ironmaxx		Fisch und Meeresfrüchte, Imbiss, Fisch, Süßer Snack, Riegel, en:Lean fishes, Nahrungsergänzungsmittel, Barsche, Nahrungsergänzungen für Bodybuilder, Proteinriegel
1606	1f	838766080116	en						Vega Proten + Snack Bar																																	686 g	49g			vega	vega		Dietary supplements, Bodybuilding supplements, Protein bars
1607	1f	722252936455	en						Sweet & salty peanut butter & honey with sea																																					Clif	clif		Dietary supplements, Bodybuilding supplements, Protein bars
1608	1f	813926004379	en						Primal thin whey protein bar																																								Dietary supplements, Bodybuilding supplements, Protein bars
1609	1f	13562110483	en						Annies peanut butter cookie dough protein bars gluten free																																					Annie's	annie-s
1610	1f	9326666010629	en						Caramel Brownie Protein Bar																																					Sam's Pantry	sam-s-pantry
1611	1f	96181089	en						Fruit & nut bar protein packed with chocolate and orange			Fruit & nut bar protein packed with chocolate and orange																								Barre						45g		Ldpe-wrapper	en:ldpe-wrapper	Eat Natural	eat-natural		Snacks, Sweet snacks, Bars, Cereal bars
1612	1f	753656718460	en						Chocolate peanut butter pie protein bars
1613	1f	96619160761	en						chewy protein bars			chewy protein bars																																		Kirkland	kirkland
1614	1f	37600880978	en						Protein Bar Raspberry Cheesecake																																					Skippy	skippy
1615	1f	5060501561177	en						Plant-Based Chocolate Brownie High Protein Bar
1616	1f	5060402908248	en						Snikers HI protein																																					Snickers	snickers		Snacks, Sweet snacks, Cocoa and its products, Chocolates, Dietary supplements, Bodybuilding supplements, Protein bars
1617	1f	5056307321398	en						My Protein Layered Treat			Layered protein bar birthday cake																														60 g		Plastic	en:plastic	My Protein, Myprotein	my-protein,myprotein		Dietary supplements, Bodybuilding supplements, Protein bars
1618	1f	5060705340790	en						Gooey protein bar
1619	1f	4260426835891	en						Zenith 5p High Protein Bar Cookies and Cream Flavour																																		45.0g			IronMaxx	ironmaxx
1620	1f	5600380891790	fr									Protein Gourmet Bar																																		Prozis	prozis		Snacks, Compléments alimentaires, Compléments pour le Bodybuilding, Barres protéinées
1621	1f	753656719450	en						Chocolate Mousse Pie Keto Protein Bar																																	6 oz
1622	1f	888849008919	en						Cookies & cream protein bars																																					Quest	quest
1623	1f	888849008490	en						quest protein bar																																					Quest	quest
1624	1f	96619416370	en						Cookies and cream protein bar																																	1 bar				Kirkland	kirkland		Snacks, Sweet snacks, Bars
1625	1f	96619356102	en						Protein bar																																					Kirkland	kirkland
1626	1f	810745031692	en						Birthday Cake protein bar
1627	1f	9355625000524	en						Custard cookies and cream protein bar																																								Dietary supplements, Bodybuilding supplements, Protein bars
1628	1f	8007640885129	en						The protein deal																																	55 g	55g	Plastic	en:plastic	enervit	enervit		Snacks, Sweet snacks, Bars, Dietary supplements, Bodybuilding supplements, Energy bars, Protein bars, Protein Energy Bars
1629	1f	8594014861594	cs		Protein bar											Protein bar																														Nutrend	nutrend		Doplněk stravy, en:Bodybuilding supplements, Proteinové tyčinky
1630	1f	9326666000194	en						Rocky Road Whole Food Protein Bar
1631	1f	8410076610577	en						Protein coconut almond			Protein coconut almond																																		Nature Valley	nature-valley		Plant-based foods and beverages, Plant-based foods, Snacks, Sweet snacks, Nuts and their products, Bars, Dietary supplements, Bodybuilding supplements, Nut bars, Protein bars
1632	1f	26319186	en						Gourmet Protein Bars with Greek Style Yoghurt & Cranberry
1633	1f	26246802	en						Protein Bars Salted Caramel																																								Dietary supplements, Bodybuilding supplements, Protein bars
1634	1f	4099100116175	en						Millville Protein Chewy Bars Peanut Dark Chocolate																																					Millville	millville
1635	1f	2000000133253	en						Il Buono della Frutta, Nuts and Proteins																									Nuts and protein bar								40gr		Plastic	en:plastic	Zaniboni	zaniboni		Snacks
1636	1f	4029679669826	fr									Natural Protein Vegan Powerbar																														40 g e	40g	Plastique, Sachet	en:plastic,en:bag	Powerbar	powerbar		Snacks, Snacks sucrés, Barres, Compléments alimentaires, Compléments pour le Bodybuilding, Barres protéinées
1637	1f	16000439627	en						Protein chewy bar, Peanut Butter Dark Chocolate																																			Paper-box	en:paper-box	Nature Valley,General Mills	nature-valley,general-mills		Snacks, Sweet snacks, Bars, Dietary supplements, Bodybuilding supplements, Protein bars
1638	1f	722252153111	en						Builders protein bar
1639	1f	9347808009660	en						chocolate brownie crunch high protein bar																																					The Bar Counter	the-bar-counter		Snacks, Dietary supplements, Bodybuilding supplements, Protein bars
1640	1f	4056489207078	de				Vegan Protein Bar Cookies&Cream																																			40g				IronMaxx	ironmaxx		Nahrungsergänzungsmittel, Nahrungsergänzungen für Bodybuilder, Proteinriegel
1641	1f	8588003339300	fr				Protein Chocolate Flavour					Protein																														60 g				Maxsport	maxsport		Compléments alimentaires, Compléments pour le Bodybuilding, Barres protéinées
1642	1f	4029679996441	fr									ProteinNut2																								Barre protéinée au chocolat blanc et noix de coco						45g		Produkt	fr:produkt	Powerbar	powerbar		Snacks, Snacks sucrés, Barres, Compléments alimentaires, Compléments pour le Bodybuilding, Barres protéinées
1643	1f	5020379155649	en						Protein bar																																								Dietary supplements, Bodybuilding supplements, Protein bars
	x	858180007421	en						EXO Cricket Protein Bar Cocoa Nut																																	2.1 oz				EXO	exo		Dietary supplements, Bodybuilding supplements, Protein bars
	x	838766080901	en						Chocolate Peanut Butter Vega Protein Bar																																	45g	45g	Paper	en:paper	Vega	vega		Snacks
	x	1813768027481	en						protein bar
	x	8680643222278	en						Uniq2go Crunchy Peanutpaste VEGAN																									Uniq2go VEGAN								32 g	32 g	Foil plastic two layer	en:foil-plastic-two-layer	Uniq2go	uniq2go		Dietary supplements, Bodybuilding supplements, Protein bars, Healthy food, Vegan bar
	x	859162007255	en						RX Bar																																	10		Paper	en:paper	RXBAR	rxbar		Snacks, Sweet snacks, Bars, Dietary supplements, Bodybuilding supplements, Protein bars
	x	74984718	en						Pure Protein Bar																																					Pure Protein	pure-protein
	x	1146280126449	en						Pure Protein Bar
	x	800093123545	en						dark crunchy nut bar																																	3 oz		BuffaloNY	en:buffalony	Sugar13g, protein 2g, fiber13g, total fat 5g %	sugar13g,protein-2g,fiber13g,total-fat-5g
	x	12211412	en						GO Energy protein bar																																	60g		Barres	en:barres	SIS	sis
	x	6009801741208	en						Protein bar
	x	6001197181095	en						Protein Bar
	x	6009710610244	en						future life protein bar
	x	9341571004266	en						Be Good To Yourself Protein snack bar choc mint
	x	67002311862	fr						pure protein chewy oat bars																																					Pure Protein	pure-protein
	x	602652281990	en						Energy Protein Bar
	x	8594025573301	sk						protein bar																																	40 g				cerea,cereabar	cerea,cereabar		en:Dietary supplements, en:Bodybuilding supplements, en:Protein bars
	x	9300682056526	en						Kind protein dark chocolate mixed nut bar
	x	6001052012250	en						Protein bar
	x	804217242624	en						MRC Chocolate Mint Protein Bar
	x	1881276003853	en						Quest protein bar																																								Snacks
	x	753656714110	en						think! high protein bar chocolate mint																																					think!	think
	x	44000054137	en						belvita protein blueberry almond																																	1 bar		Plastic, Cardboard	en:plastic,en:cardboard	mondelez, Belvita	mondelez,belvita		Breakfast bar
	x	8034055560815	en						Boisson Nutritionnelle Vanille client privilegiado - Herbalife Nutrition - 550 g																																	550 g		Box	en:box	herbalife	herbalife		Snacks, Sweet snacks, Bars, Dietary supplements, Bodybuilding supplements, Energy bars, Protein bars, Protein Energy Bars, Protein shakes
	x	11216285	en						proteins bar																																	1				Nature valley	nature-valley		Dietary supplements, Bodybuilding supplements, Protein bars
	x	22210456	en						Quest Chocolate Peanut Butter Protein Bar
	x	5208074	en						Gatorade Whey Protein Bar 20G
	x	8594159530638	es							HD- PRO EXQUIDITE PROTEIN BAR cookies
	x	6221078107512	fr									Protein bar																														20 g
	x	610764026637	en						Bang Bar Pristine Protein
	x	5056104552186	fr									Barre protéinée allégée Chocolat blanc & Framboise																								Skinny protein bar chocolat blanc framboise						45 g	45 g	Plastique	en:plastic	MYPROTEIN,My Protein	myprotein,my-protein		Compléments alimentaires, Compléments pour le Bodybuilding, Barres protéinées
	x	840229302123	en						Protein bar																																	480 g
	x	5060402902376	fr				Mars Protein					Mars protein																														57g	57 g			Mars	mars		Snacks, Snacks sucrés, Barres, Compléments alimentaires, Compléments pour le Bodybuilding, Barres protéinées
	x	9050482388685	de				Vegan Protein Bar Almond Cookie Dough																																			40g	40g	Kunststoff	en:plastic	IronMaxx	ironmaxx		Nahrungsergänzungsmittel, Nahrungsergänzungen für Bodybuilder, Proteinriegel
	x	8594060004341	it													Exclusive Protein Bar
	x	8007640826696	it													Gymline muscle protein bar
	x	9300605098909	en						High protein																																		90.000000g			Musashi	musashi		Dietary supplements, Bodybuilding supplements, Protein bars
	x	810006230239	en						Protein Bar
	x	840229300020	en						Protein bar
	x	3608418932134	fr									Protein bar chocolate e caramel																																					Compléments alimentaires, Compléments pour le Bodybuilding, Barres protéinées
	x	94839493	en						Lemon delight high protein bars
	x	753656714905	fr									Lemon Delight High Protein Bar
	x	5425002405335	fr									Protein Bar 35 g Noix De Coco																																		Easybody	easybody		Compléments alimentaires, Compléments pour le Bodybuilding, Barres protéinées
	x	5056307325006	en						Chocolate brownie protein bar
	x	20035587	de				Barretta proteica Fragola e Cacao									protein bar																	Proteinriegel mit Maltitschokoladenüberzug, Kakaonibs und Erdbeergeschmack				barretta proteinica					45g	45g	Metallfolie	de:metallfolie	Protein Bar	protein-bar		Imbiss, Süßer Snack, Riegel, Nahrungsergänzungsmittel, Nahrungsergänzungen für Bodybuilder, Proteinriegel
	x	20885854	fi								Toffee Flavor & Peanut Deluxe Protein																															45 g	45g	Muovi	en:plastic	Sportyfeel	sportyfeel		Naposteltavat, Ravintolisät, Lisäravinteet kuntoiluun, Proteiinipatukat
	x	703447022542	en						Chocolate mint protein bar
	x	859710000554	fr									Sports Protein Bars Birthday Cake																														660 g
	x	859710000547	fr									Sports protein bar
	x	859710000530	en						birthday cake sports protein bar
	x	851724008458	en						Vitamin and Protein Bar
	x	851724008243	en						Chocolate Caramel Vitamin & Protein Bar
	x	851724008335	en						Fulfill protein bar
	x	80483915	fr									Enervit Power Sport																																					Snacks, Snacks sucrés, Barres, Compléments alimentaires, Compléments pour le Bodybuilding, Barres protéinées
	x	4061289001528	de						maxi NUTRICON			Protein nut bar																								Barre protéinée cacahuète						45 g	45g	Kunststoff	en:plastic	Maxi Nutrition	maxi-nutrition		Nahrungsergänzungsmittel, Nahrungsergänzungen für Bodybuilder, Proteinriegel
	x	39442004154	en						Cookies and Cream high protein training bar
	x	5059883099255	en						Peanut Butter Jelly Layered Protein Bar
	x	4006643135174	de				53% Protein Bar Cookies & Cream Flavour																										53% Protein Bar Cookies & Cream Flavour									50 g e	50 g	Kunststoff, Tüte, Item	en:plastic,en:bag,de:item	Multipower	multipower		Nahrungsergänzungsmittel, Nahrungsergänzungen für Bodybuilder, Proteinriegel
	x	7798115260244	es							Whey protein bar																																65 g	65g	Plástico	en:plastic	Mervick Lab	mervick-lab		Botanas, Suplementos dietéticos, Suplementos de culturismo
	x	57271163026	fr									Whey Protein Bar
	x	737669294999	en						Peanut butter high protein bar
	x	850003833439	en						Birthday Bash Protein Bar
	x	638102684288	en						Cinnamon Roll Protein Bar
	x	817719021536	en						Fitcrunch Apple Pie Protein Bar
	x	9403110062707	fr									Tasti Protein Bar Muesli Bars Nutty Choc 40g Each																																		Tasti	tasti		Snacks, Snacks sucrés, Barres, Compléments alimentaires, Compléments pour le Bodybuilding, Barres protéinées
	x	852235007237	en						Beauty Food Collagen Protein Bar
	x	644225700415	fr									Protein energy bar
	x	644225732041	fr									Power Crunch protein bar																														5 x 40 g				Power Crunch	power-crunch
	x	8719881006354	de				HIGH PROTEIN BAR
	x	8436574336641	es							Protein bars
	x	8436587803192	es							Protein Bar
	x	8437017580027	es							Proteinbars																																3x35		en:container	en:container	Just Protein	just-protein		Botanas, Snacks dulces, Barritas, Suplementos dietéticos, Suplementos de culturismo, Barritas de proteínas
	x	3583788344124	fr									after sport Protein Bar																								barre proteine croustillante gout cerise-yaourt						200 g ( 5 x 40 g )	serving	Carton	en:cardboard	Aptonia	aptonia		Compléments alimentaires, Compléments pour le Bodybuilding, Barres protéinées
	x	8056099405440	it													Walo protein bar hazelnut																										50 g
	x	4058172511011	en						Sportness Eiweiß 50%																																	45 g	1 Riegel						Plant-based foods and beverages, Plant-based foods, Snacks, Sweet snacks, Nuts and their products, Bars, Dietary supplements, Bodybuilding supplements, Nut bars, Protein bars
	x	18436587800198	it													Delight protein bar caramel flavour
	x	4260044260471	de				Power System - 45G		Power System - 45G																																	45g				Power System	power-system		Nahrungsergänzungsmittel, Nahrungsergänzungen für Bodybuilder, Proteinriegel
	x	4006643192078	de				Muscle Protein Bar 27%																																			45 g	45 g	Kunststoff	en:plastic	champ	champ		Nahrungsergänzungsmittel, Nahrungsergänzungen für Bodybuilder, Proteinriegel
	x	59096009	en						Bar max protein																																		100.0g			Baron	baron
	x	8719881006323	it													High protein bar
	x	4305615214436	en				Waldbeer-Vanille-Geschmack																																			35g				WellMix	wellmix		Dietary supplements, Bodybuilding supplements, Protein bars
	x	4260044266336	de				Cookies & Cream Geschmack																										Proteinriegel mit Vitaminen									℮45g	45g			Power System	power-system		Nahrungsergänzungsmittel, Nahrungsergänzungen für Bodybuilder, Proteinriegel
	x	4770535048872	en						Varškės sūrelis																																		40g			Protein	protein		Snacks, Sweet snacks, Bars, Curd snacks
	x	4058172969461	en						Protein Bar Sportness																																		45.0g			Dm	dm		Dietary supplements, Bodybuilding supplements, Protein bars
	x	5054070549513	en						Cookies and cream protein bar																																		60g			ASDA	asda		Dietary supplements, Bodybuilding supplements, Protein bars
	x	5060705341339	en						Protein bar
	x	18436587800167	fr									Delight protein bar white chocolate cookie
	x	4305615214412	en				Schoko-Geschmack																																							WellMix,Rossmann	wellmix,rossmann		Dietary supplements, Bodybuilding supplements, Protein bars
	x	978474765	it													75 protein bar
	x	4010355447395	en						Riegel mit Eiweiß, Vanille-Jogurt-Crsip-Geschmack mit Maltit-Vollmilchschokoladr überzogen																																	45g				dm, sportness	dm,sportness		Dietary supplements, Bodybuilding supplements, Protein bars
	x	4260044260198	de				Protein bar																										Proteinriegel mit Eiweiß und Vitaminen									45g	45g	Kunststoff	en:plastic	Power System	power-system		Nahrungsergänzungsmittel, Nahrungsergänzungen für Bodybuilder, Proteinriegel
	x	5711815030223	en						Protein bar caramel																																		50.0g						Dietary supplements, Bodybuilding supplements, Protein bars
	x	4056489038641	fr									Protein Bar Cookies&Cream																														3 x 45 g				Lidl	lidl		Compléments alimentaires, Compléments pour le Bodybuilding, Barres protéinées
	x	5098732008369	en						cookies & cream protein bar
	x	20035563	de				Protein bar Vainilla																										Proteinriegel mit Maltitschokoladenüberzug, Soja-Proteinknusperstückchen und Vanille-Joghurt-Geschmack									45g	45g	Metallfolie	de:metallfolie	Protein Bar	protein-bar		Nahrungsergänzungsmittel, Nahrungsergänzungen für Bodybuilder, Proteinriegel
	x	3518681003335	fr									Eafit Protergy Barre Hyperprotéinée Au Chocolat																																		Eafit	eafit		Compléments alimentaires, Compléments pour le Bodybuilding, Barres protéinées
	x	8436571876799	es							Protein snack bar
	x	5025324009169	fr									Protein Bar																																		SIS	sis		Compléments alimentaires, Compléments pour le Bodybuilding, Barres protéinées
	x	1649468	en																																							135gr	45.0g	One	en:one	protein bar	protein-bar		3×45g
	x	6224008913924	en						Double Chocolate Protein Bar																																		70.0g			LYCHEE	lychee
	x	9120017921790	en						Protein Bar																																		40g			Sportnahrung.dr	sportnahrung-dr		Dietary supplements, Bodybuilding supplements, Protein bars
	x	5600397300209	fr									Yummy Bar Crunchy Protein 35 g Banane																																		Bodyraise	bodyraise
	x	8436574334814	es							Protein Bars																																35 g
	x	2616151710071	en						Protein bar																																		55.0g			Chiefs	chiefs		Dietary supplements, Bodybuilding supplements, Protein bars
	x	8051361312129	it													Protein Bar																																	Supplementi dietetici, Integratori per bodybuilding, Barrette proteiche
	x	6009644650521	fr									Usn Pure Protein Vanilla Bar																																		Usn	usn
	x	19163192	es							Protein bars																																35 g
	x	8436574336658	es							Protein bars cookies and cream
	x	8436574336634	es							Protein bars
	x	8801121027400	en						Core protein bar																																		40.0g			Maeil	maeil
	x	856100003355	en						Peanut Butter Chocolate Protein Bar																																		1bar			Tone It Up	tone-it-up		Dietary supplements, Bodybuilding supplements, Protein bars
	x	83047456023	en						Fit crunch protein bar																																		46.0g			Fit crunch	fit-crunch
	x	6223012520012	en						Boost Protein Bar																																		70.0g			The Good Habits	the-good-habits
	x	753656709246	fr									Thinkthin High Protein Bar Caramel Fudge																																		Thinkthin	thinkthin
	x	631656500912	en						Protein candy bar - chocolate caramel peanut																																	60 g	60 g			Muscletech	muscletech		Snacks, Sweet snacks, Dietary supplements, Bodybuilding supplements, Protein bars
	x	5060057800331	en						Protein bar																																		60.0g			Primark	primark		Dietary supplements, Bodybuilding supplements, Protein bars
	x	4946842529650	en						Caramel Mega Protein Bar																																		65.0g			Asahi	asahi
	x	5060614807087	en						Protéin toffee crunch																																		100.0g			Skinny bar	skinny-bar
	x	12114887	en						Protein Bar, Cookies & Cream																																		100.0g			Lidl	lidl		Dietary supplements, Bodybuilding supplements, Protein bars
	x	4061462390043	en						Protein bar																																		45.0g			Crane	crane
	x	8594014266191	en						Premium protein bar																																		50.0g			Nutrend	nutrend
	x	4750001002324	en						protein bar																																	14 x 35 g
	x	9400581041217	en						INC Choc Protein Bar
	x	5707577900157	fr									Protein Bar Chocolate Brownie Flavour																																					Compléments alimentaires, Compléments pour le Bodybuilding, Barres protéinées
	x	5707577126274	fr									Protein bar flavour chocolate brownie																														64 g
	x	8436574336962	es							Protein Bars
	x	8057018740284	it													Yoeggs protein bar hazelnut
	x	5707577124935	en						Nutramino Nutra-Go plant protein bar
	x	4006643191170	de				Muscle High Protein Bar 35%																																			45 g	45 g	Kunststoff	en:plastic	Champ	champ		Nahrungsergänzungsmittel, Nahrungsergänzungen für Bodybuilder, Proteinriegel
	x	4260640854920	en						Vegan Protein Bar																																		50g			Bodylab	bodylab
	x	978474803	it													45 protein bar																										45 g
	x	9317296340644	en						HPLC BAR																																					Aussie Bodies	aussie-bodies		Dietary supplements, Bodybuilding supplements, Protein bars
	x	5367130	en						Protein bar																																	14 x 35 g				Herbalife	herbalife
	x	20035525	de				Chocolate brownie protein bar																										Proteinriegel mit Maltitschokoladenüberzug und Soja-Kakao-Knusperstücken									45g	45g	Metall, Folie, Metallfolie	en:metal,en:film,de:metallfolie	Lidl,Lidl Stiftung & Co. KG	lidl,lidl-stiftung-co-kg		Imbiss, Süßer Snack, Kekse und Kuchen, Kuchen, Nahrungsergänzungsmittel, Nahrungsergänzungen für Bodybuilder, Schokoladenkuchen, Brownies, Proteinriegel
	x	6495587248862	es							Protein bar																																35 g
	x	17058599	en						Gatorade whey protein bar
	x	52000041132	en						Whey protein bars peanut butter chocolate protein
	x	57271163033	fr									Whey Protein Bar																																		Gatorade	gatorade
	x	4058172662843	de				Sportness Eiweiß 50% (Brownie-Chocolate-Crisp-Geschmack)																																				1 Riegel						Nahrungsergänzungsmittel, Nahrungsergänzungen für Bodybuilder, Proteinriegel
	x	448123	en						Pro fit Protein bar Chocolate fudge brownie																																					Sainsburys	sainsburys
	x	4260446581051	fr									Protein bar
	x	5453001866994	de				Yummy Protein Bar Chocolate Brownie
	x	3583788494874	fr									Protein Bar																																		Aptonia	aptonia		Compléments alimentaires, Compléments pour le Bodybuilding, Barres protéinées
	x	5060350561571	en						protein wafer bar cookies&cream																																		40.0g			Novo Easy Protein	novo-easy-protein		Dietary supplements, Bodybuilding supplements, Protein bars
	x	5600499500323	fr									Protein snack																														30 g	30 g			Prozis	prozis		Compléments alimentaires, Compléments pour le Bodybuilding, Barres protéinées
	x	6223006315372	fr									protein bar
	x	6223012520128	en						Cappucimo protein bar																																		70.0g			The Good Habits BOOST	the-good-habits-boost
	x	5060088709931	en						protein flapjack peanut butter																																	50 g				Trek	trek		Dietary supplements, Bodybuilding supplements, Protein bars
	x	9326666000408	en						Whole food protein bar																																		38.0g
	x	3800230300232	bg	ПРОТЕИН БАР - ТИРАМИСУ																																						60 gram	60 g			FitMeUp	fitmeup		en:Dietary supplements, en:Bodybuilding supplements, Протеинови блокчета
	x	47200877377	en						Challenge Chocolate Crisp Protein and Energy Bar
	x	850026196009	en						level one protein bar
	x	8436567353372	es							Vegan 29 protein bar Chocolate and orange
	x	8436567353297	es							Vegan protein bar
	x	3800224890275	en	Protein Bar FitSpo Slim Choco Brownie					Choco brownie																																	50g	50g			fitspo	fitspo		Dietary supplements, Bodybuilding supplements, Protein bars
	x	8588008159347	sk																							space protein chocolate																80g		en:Plastic	en:plastic	space protein	space-protein		en:Snacks, en:Sweet snacks, en:Dietary supplements, en:Bodybuilding supplements, en:Protein bars
	x	5711657016096	en						Protein Bar																																		55.0g			BodyLab	bodylab
	x	854143006234	en						Sports Protein Bars
	x	2447070055178	fr									High protein bars creamy peanut butter																																		Think Thin	think-thin		Compléments alimentaires, Compléments pour le Bodybuilding, Barres protéinées
	x	4260399645817	en						Nutrever %30 protein bar																																		60.0g			Nutrever	nutrever
	x	850010665160	en						Peanut Butter Cup Protein Bar
	x	753656710501	en						High Protein Bar
	x	753656711539	en						Think high protein bars
	x	9135736701271	en						think! High protein bar
	x	753656719276	en						Creamy Peanut Butter High Protein Bars
	x	753656714967	en						Think High Protein Bar																																		60.0g
	x	753656719368	en						High Protein Bars (Brownie Crunch)
	x	753656716442	fr									High protein bar
	x	753656716381	fr									Think! High Protein Bars																														300 g
	x	753656714936	fr									Think High Protein Bars																														600 g
	x	978474789	it													45 protein bar low Sugar
	x	2786151710071	fr									protein bar crispy cookie
	x	7640151710071	fr									Chiefs, Protein Bar, Crispy Cookie																														55g	1 bar			Chiefs	chiefs		Compléments alimentaires, Compléments pour le Bodybuilding, Barres protéinées
	x	7950151710071	fr									chiefs protein bar
	x	2.7764e+23	fr									Protein bar crispy cookie																														3 x 55 g
	x	982592824	it													Iper protein bar 41%
	x	8594027770807	en						Vanilla protein																																	60g	60	60g	en:60g	Mig 21	mig-21		Dietary supplements, Bodybuilding supplements, Protein bars
	x	855065004391	en						Jimmy protein bar
	x	644225770296	en						PRO High Protein Bar																																	2.0 oz
	x	644225770241	en						Pro protein energy bar
	x	644225770333	en						Pro protein energy bar
	x	644225770494	en						Pro high protein bar
	x	644225770548	en						Pro high protein bar																																	2.0 oz
	x	644225770555	en						Protein bar
	x	850017983205	en						Protein Bar
	x	854143006340	fr									Chocolate Peanut Butter Sports Protein Bar																														672 g
	x	8057018740277	it													Yoeggs protein bar chocolate
	x	5999861658275	de				Protein Bar
	x	4061289000828	en						Choco-Nut Protein Bar																																		100g			MaxiNutrition	maxinutrition
	x	8594073174406	fr									Excelent Protein Bar 24%, Black Currants																																		Nutrend	nutrend
	x	4260350921721	de				Vegan Protein Bar Chocolate Hazelnut																																			40g		Kunststoff	en:plastic	Heimatgut	heimatgut		Nahrungsergänzungsmittel, Nahrungsergänzungen für Bodybuilder, Proteinriegel
	x	1.28504e+17	en						Vanilla coconut protein bars
	x	850017983212	en						Salty Chocolate Peanut Protein Bar
	x	850026494181	en						Salty Chocolate Peanut protein bar
	x	8938539928217	fr									Salted peanut Protein Bar																														55 g
	x	9349125001426	en						Peanut chocolate protein bar																																		60.0g			Blue Dinosaur	blue-dinosaur
	x	4260644585370	fr									Crispy Protein Bar																																					Compléments alimentaires, Compléments pour le Bodybuilding, Barres protéinées
	x	4260044264455	de				Protein Bar mit Dark Chocolate Geschmack																																			45 g	45 g	Kunststoff	en:plastic	Power System	power-system		Nahrungsergänzungsmittel, Nahrungsergänzungen für Bodybuilder, Proteinriegel
	x	8594073176554	it													excellent 25% protein bar																														Nutrend	nutrend
	x	8594014862423	it													Protein bar
	x	3800225478670	fr									Mulberry vanilla																														30g	serving			Roo'bar	roo-bar		Compléments alimentaires, Compléments pour le Bodybuilding, Barres protéinées
	x	8056099405501	it													Walo protein bar amaretto
	x	17301657	fr									Protein Bar
	x	38544526786	en						Berry Vanilla Protein Bar																																		6.0g			Kellogg’s special K	kellogg-s-special-k
	x	6614311339571	en						Protein Bar Cranberry Almond																																		26.0g			You	you
	x	631656360301	en						Hydroxycut protein bar																																		48.0g						Dietary supplements, Bodybuilding supplements, Protein bars
	x	6772504452282	fr									Whey Protein Crisp Bar
	x	8682125461045	de				High Protein Bar Bee Pollen
	x	76678462	en						High protein bar																																		50.0g			Aldi	aldi		Dietary supplements, Bodybuilding supplements, Protein bars
	x	4260399645824	en						Nutrever Xtreme Protein Bar																																		50.0g			Nutrever	nutrever
	x	67002311619	fr									Red Velvet Bar																																		Pure Protein	pure-protein
	x	3142248	en						Protein bar - peanut butter crunch																																		1bar			SUPREME Protein	supreme-protein
	x	812122012010	en						Cocoa cherry protein bar
	x	67002311664	fr									Pure protein bar																														12 x 50 g				Pure Protein	pure-protein
	x	749826004181	en						Pure protein bar
	x	7310861040798	en						Protein bar chokladboll																																		100.0g			Graniomax	graniomax
	x	817719021352	en						Chef Rober Irvine’s Protein Bar
	x	5425018942169	fr									Protein Bar																																					Compléments alimentaires, Compléments pour le Bodybuilding, Barres protéinées
	x	65353431	en						Chocolate Peanut Butter Protein Bars
	x	982658039	it													55 protein bar
	x	8801037094701	en						Protein bar																																		50.0g
	x	16000168824	en						Protein Crunch bars																																		1bar			Nature Valley	nature-valley
	x	5000128749237	en						Raspberry and beetroot Protein bar																																	39 g	39g	Plastic	en:plastic	Co-op	co-op		Dietary supplements, Bodybuilding supplements, Protein bars
	x	3800230300249	bg	ПРОТЕИН БАР - БИСКВИТКИ И КРЕМ																																						60 gram	60 g			FitMeUp	fitmeup		en:Dietary supplements, en:Bodybuilding supplements, Протеинови блокчета
	x	4260363485135	en						Protein bar																																		65.0g			Foodspring	foodspring
	x	9326666000613	en						Cookie doigh whole food protein bar																																	190 g	36.0g			Sams pantry	sams-pantry
	x	5600397302500	fr									Protein Bar 30 g Chocolat																																		Win	win		Compléments alimentaires, Compléments pour le Bodybuilding, Barres protéinées
	x	7640151710088	fr									Chiefs protein bar Salty Caramel																														55g				Chiefs	chiefs		Compléments alimentaires, Compléments pour le Bodybuilding, Barres protéinées
	x	7640151712839	fr									Protein bar salty caramel
	x	3583787745007	en						Antonia After Sport Protein Bars																																	200 g	serving			Aptonia	aptonia		Dietary supplements, Bodybuilding supplements, Protein bars
	x	3583788494812	fr									Protein bar																								Barre -tricouche, Riche protéines, arôme vanille, Idéale pour être caramel* enrobée au chocolat						200 g e	40 g	Plastique, Boîte, Carton	en:plastic,en:box,en:cardboard	Aptonia	aptonia		Compléments alimentaires, Compléments pour le Bodybuilding, Barres protéinées
	x	14141928	en						Whey protein cream																																	300g	10g			weider	weider		Snacks, Sweet snacks, Bars, Dietary supplements, Bodybuilding supplements, Energy bars
	x	817719021758	en						Chocolate Peanut Butter protein bar
	x	817719021994	en						Protein Bar
	x	2812118021925	fr									Chocolate peanut butter protein bar
	x	817719021659	en						Mint Chocolate High Protein Baked Bar
	x	17517676	en						Fit Crunch High Protein Baked Bar
	x	5941581000902	en																				Ideal bar																			50 g	50g	Plastic	en:plastic	SC REDIS CO	sc-redis-co		Dietary supplements, Bodybuilding supplements, Protein bars
	x	3583788494829	fr									Muscle Growth Protein Bar																																		Aptinia	aptinia
	x	8054377171339	it													Thor Protein Bar 40% cocco																																	Supplementi dietetici, Integratori per bodybuilding, Barrette proteiche
	x	3583788657385	fr									Protein 35 bars																								Barres riches en protéines, goût pralin, enrobées de chocolat noir.						250 g	50 g	Plastique, Carton	en:plastic,en:cardboard	Aptonia	aptonia		Snacks, Snacks sucrés, Cacao et dérivés, Confiseries, Barres, Confiseries chocolatées, Compléments alimentaires, Barres chocolatées, Compléments pour le Bodybuilding, Barres protéinées
	x	8594073170835	en		Excelent protein bar				Excelent protein bar																																		40.0g			Nutrend	nutrend		Dietary supplements, Bodybuilding supplements, Protein bars
	x	5060501562228	en						birthday cake protien bar																																		45.0g			Misfit protein	misfit-protein
	x	638102687418	en						Brownie batter cookie dough protein bar
	x	4061289000477	en						Protein Riegel																																		45.0g			Maxi	maxi		Snacks, Sweet snacks, Bars, Dietary supplements, Bodybuilding supplements
	x	3800230300256	bg	ПРОТЕИН БАР - ФЪСТЪЧЕНО МАСЛО И ШОКОЛАД																																						60 gram	60 g			FitMeUp	fitmeup		en:Snacks, Сладки закуски, en:Dietary supplements, en:Bodybuilding supplements, Протеинови блокчета
	x	18808715	en						High Protein Baked Bar Chocolate Chip Cookie Dough
	x	5060057800355	it													Protein Bar Peanut Butter Flavour
	x	8594014862416	it													Protein bar
	x	733913008770	en						Protein bar
	x	852235007220	en						Beauty food collagen protein bar
	x	9343518003165	en						Veego plant protein bar Banana Bread
	x	6430016139441	en						Protein high protein bar nutmix																																		61g			Leader	leader		Dietary supplements, Bodybuilding supplements, Protein bars
	x	804217162571	en						Caramel nut protein bar
	x	851724008236	en						Fulfill Peanut Butter Protein Bar																																		40.0g
	x	804879602880	en						Protein bar
	x	9319133336995	en						Peanut Butter Protein Bar																																					Carman's	carman-s
	x	982658092	it													why sport protein bar 55
	x	3800230301383	en						Protein bar																																		30.0g			FitMeUp	fitmeup		Dietary supplements, Bodybuilding supplements, Protein bars
	x	7611174699575	de				Protein 36 bar																																			200g	50g	Kasten	en:box	Sponser	sponser		Eiweiss-Kohlenhydratriegel
	x	4779050060116	en						Proteinų bar (chocolate strawberry)									Baltyminis batonėlis																									45g			Cheatless	cheatless		Dietary supplements, Bodybuilding supplements, Protein bars
	x	8436567354614	es							Vegan protein bar
	x	4250519646527	de				Designer Bar Hazelnut Nougat																																			45 g	45g	Kunststoff	en:plastic	ESN	esn		Imbiss, Süßer Snack, Riegel, Nahrungsergänzungsmittel, Nahrungsergänzungen für Bodybuilder, Proteinriegel
	x	703447012598	en						Protein bardiet bars caramel nut
	x	851724008250	en						Chocolate peanut caramel vitamins and protein bar
	x	851724008342	en						Protein bar
	x	703447012581	en						Rockies Road Protein Bars
	x	858390004807	en						Rocky road protein bar																																	280 g
	x	3800600005286	bg	Протеинов Мъфин Шоколад																																						2x50 г	50g			KT Sportline	kt-sportline		en:Dietary supplements, en:Bodybuilding supplements, Протеинови блокчета
	x	6430066321308	en						Protein bar																																		100.0g			Oat laws	oat-laws
	x	92825921035	en						Peanut butter dark chocolate protein chewy granola bars
	x	16000282438	en						Blueberry Nut Protein Chewy Bar																																					Nature Valley	nature-valley
	x	644225727313	en						Peanut Butter Fudge Protein Energy Bar																																					Power Crunch	power-crunch
	x	35765813	en						Peanut butter fudge protein energy bar
	x	78637733	en						Peanut butter fudge protein energy bar																																		40.0g			Power Crunch	power-crunch
	x	644225740510	en						Protein Energy Bar
	x	810041780003	en						Protein Energy Bar- Triple Chocolate
	x	644056747108	en						Power crunch protein energy bar chocolate mint																																		40.0g						Snacks
	x	644225726149	en						Whey Protein Bars
	x	644225700477	fr									protein energy bar
	x	644225726156	en						Protein energy bar
	x	644225726118	en						Lemon meringue protein energy bars
	x	644225347382	en						French Vanilla Creme Protein Energy Bar																																		40.0g			Power Crunch	power-crunch
	x	644225701061	en						French Vanilla Wafer Protein Bar																																	40 g	40.0g			Power Crunch	power-crunch
	x	810089954237	en						Protein bar
	x	810089954282	en						Protein bar
	x	8594073170859	fr									Excellent 25% Protein Bar																																		Nutrend	nutrend
	x	811392021616	en						peanut butter brownie protein bar
	x	850019568158	en						Peanut butter fudge protein bar
	x	766536039975	en						Elite Food Protein Bar
	x	9330171014461	en						Low carb protein bar																																								Dietary supplements, Bodybuilding supplements, Protein bars
	x	4250519646534	de				Designer Bar Peanut Caramel																																			45g				Designer Bar, ESN	designer-bar,esn		Nahrungsergänzungsmittel, Nahrungsergänzungen für Bodybuilder, Proteinriegel
	x	8719881004442	en						N’Joy protein bar																																		55.0g			XXXL Nutrition	xxxl-nutrition		Snacks, Sweet snacks
	x	5060821440008	en						Caramel Cosmos Vegan Protein Bar																																		55.0g			Defend Earth	defend-earth
	x	5060821440022	en						Caramel Cosmos Vegan Protein Bar																																		55.0g			Defend Earth	defend-earth
	x	896404282148	en						Protein bar																																		32.0g			Linea	linea
	x	810089954299	en						Cold Brew Coffee protein + collagen bar																																		37.0g			Vital Proteins	vital-proteins
	x	810089954787	en						Jennifer Aniston protein and collagen bars
	x	8594157872433	en						Protein bar chocolate																																		40.0g			Chimpanzee	chimpanzee
	x	9317296342761	en						Protein Bar																																		34.0g			Aussie Bodies	aussie-bodies
	x	4305615791289	de				31 % Protein Salty-Peanut		Wellmix sport																								Proteinriegel mit Erdnüssen und Schokolade									40 g		Kunststoff	en:plastic	WellMix	wellmix		Imbiss, Nahrungsergänzungsmittel, Nahrungsergänzungen für Bodybuilder, Proteinriegel
	x	8052204793570	es							Protein bar Lemon energy																																				Perfect Bio, Ambrosiae	perfect-bio,ambrosiae		Alimentos y bebidas de origen vegetal, Alimentos de origen vegetal
	x	9421906059854	en						Tom lukes																																	50 g	50.0g			Tom and Luke, Tom & Luke	tom-and-luke,tom-luke		Dietary supplements, Bodybuilding supplements, Protein bars
	x	6223012520333	en						Protein Crisp Bar																																		70.0g			THe GO0D HaBITS	the-go0d-habits
	x	214412520333	en						Protein Crisp Bar																																		70.0g			THe GO0D HaBITS	the-go0d-habits
	x	6223006312388	en						Protein bar																																		70.0g			Abu auf	abu-auf
	x	365	en						Protein Bar: Chocolate Peanut																																		35.0g			Herbalife	herbalife
	x	753447418074	en						vanilla almond protein bar
	x	5707577940160	fr									Protein bar sweet coconut																																					Compléments alimentaires, Compléments pour le Bodybuilding, Barres protéinées
	x	8052204793563	es							Perfect Bio Protein bar																																				Perfect Bio, Ambrosiae	perfect-bio,ambrosiae		Alimentos y bebidas de origen vegetal, Alimentos de origen vegetal
	x	6288039514468	en						Builders Protein Bar
	x	8997035601567	en						Protein bar danish cheese																																		28.0g			Soyjoy	soyjoy
	x	142486201752	en						Protein Bar
	x	850000401716	en						Cookies &Cream protein bar																																		55.0g			Barebells	barebells
	x	843034106757	en						Maple Glazed Donut protein Bar																																		1.0g			One	one
	x	857335004766	en						OWYN 10g protein bar																																		1.0g			OWYN	owyn		Dietary supplements, Bodybuilding supplements, Protein bars
	x	31706	en						High protein bar																																		68.0g			Elevation	elevation
	x	4260640850304	fr									Bodylab protein bar
	x	8051764431403	it													Protein Bar
	x	3175681209398	fr									Saveur chocolat noisette																														360 g	45g	Boîte de 8 barres, Etui en carton	fr:boite-de-8-barres,fr:etui-en-carton	Gerlinéa	gerlinea		Snacks, Snacks sucrés, Plats préparés, Barres, Compléments alimentaires, Substituts de repas, Compléments pour le Bodybuilding, Barres protéinées
	x	4820221410152	en						Protein bar																																		40.0g			Proteiniti	proteiniti
	x	5060221204606	fr									Carb Killa High Protein Bar Birthday Cake																								Barre protéinée						60 g	60 g	Plastique	en:plastic	Grenade	grenade		Snacks, Snacks sucrés, Barres, Compléments alimentaires, Compléments pour le Bodybuilding, Barres protéinées
	x	4260363487559	fr									Foodspring Protein Bar																																		Foodspring	foodspring		Compléments alimentaires, Compléments pour le Bodybuilding, Barres protéinées
	x	4311596691975	de				active protein bar schoko erdnussbutter																																			50g	50 g	Kunststoff	en:plastic	Max Balance	max-balance		Nahrungsergänzungsmittel, Nahrungsergänzungen für Bodybuilder, Proteinriegel
	x	4820214000049	en						Protein bar nuts																																		40.0g			Power pro	power-pro
	x	810044571318	en						peanut butter jelly protein bar																																		67.0g			Redcon1	redcon1
	x	4251725800116	hr									Clean protein bar		Clean protein bar coconut																												45 g	45g			Veganz	veganz		en:Snacks, Dodaci prehrani, en:Bodybuilding supplements, en:Protein bars
	x	9335805001626	en						Cashew caramel																																		40.0g			Bounce	bounce		Dietary supplements, Bodybuilding supplements, Protein bars
	x	3830069176128	en						Protein riegel																																		100.0g			Protein bar	protein-bar
	x	5060572521810	en						plant protein bar
	x	2646623730115	en						High protein snack bar
	x	9330171012467	en						high protein low carb plant bar cookies and creme																																		45.0g			BODYSCIENCE	bodyscience		Snacks, Sweet snacks, Bars, Dietary supplements, Bodybuilding supplements, Energy bars, Protein bars, Protein Energy Bars
	x	5900749631877	it													Protein bar
	x	5203927556604	de				Protein bar
	x	982658116	it													Why sport, protein bar
	x	8006235003399	it													Barretta Protein																																	Snack, Snack dolci, Barrette
	x	35000968715	en						Achieve Protein Bar
	x	4260701920625	es							Protein bar extra chocolate																																							Suplementos dietéticos, Suplementos de culturismo, Barritas de proteínas
	x	4260363489638	fr									Protein bar																																					Compléments alimentaires, Compléments pour le Bodybuilding, Barres protéinées
	x	4260363489621	it													Protein Bar																														Foodspring	foodspring		Supplementi dietetici, Integratori per bodybuilding, Barrette proteiche
	x	3175680902078	fr									Barre saveur Caramel Chocolat																								Barres chocolatées substitut de repas pour contrôle du poids						12 barres (6 repas - 372g)	62g (2 barres de 31g = un repas)	Carton, de:Dose/Büchse, Sous-film	en:cardboard,de:dose-büchse,fr:sous-film	Gerlinéa	gerlinea		Snacks, Snacks sucrés, Cacao et dérivés, Confiseries, Plats préparés, Confiseries chocolatées, Compléments alimentaires, Substituts de repas, Compléments pour le Bodybuilding, Barres protéinées, Produits de régime, Produits diététiques, Produits minceur, Regime, Repas, Repas de substitution
	x	4006643133279	de				50% Protein Bar Coconut																																			50 g	50 g	Kunststoff	en:plastic	Multipower	multipower		Imbiss, Nahrungsergänzungsmittel, Nahrungsergänzungen für Bodybuilder, Proteinriegel
	x	760000379642	en						Boon Nootropics + Protein Bar
	x	847534003806	en						Carb killa protein chocolate bar | high protein
	x	850042641026	en						Lemon bar plant based protein
	x	851203007736	en						Protein Bar
	x	860000376310	en						Boon Nootropic + Protein Bar
	x	601557632517	en						Low FODMAP protein bar
	x	7896104866788	en						Protein Bar Morango																																		33.0g			LEVEN	leven		Dietary supplements, Bodybuilding supplements, Protein bars
	x	3800230301574	bg	ПРОТЕИН БАР - СОЛЕН КАРАМЕЛ																																						60 gram	60 g			FitMeUp	fitmeup		en:Dietary supplements, en:Bodybuilding supplements, Протеинови блокчета
	x	5407008825454	fr									High protein crispy bar																																					Snacks, Compléments alimentaires, Compléments pour le Bodybuilding, Barres protéinées
	x	798190137551	en						Protein bar																																		45.0g			Wild Protein	wild-protein
	x	5203927864037	el					Fruit & Nuts Bar protein & black raisin																																		45 g	45g	Αεροστεγής	el:αεροστεγής	Sdoukos	sdoukos		en:Snacks, en:Sweet snacks, en:Bars
	x	9400563451348	en						Protein nut bars																																	165 g	33g						Plant-based foods and beverages, Plant-based foods, Snacks, Sweet snacks, Nuts and their products, Bars, Nut bars
	x	5391532122250	en						Chocolate salted caramel																																		20.0g			Fulfil protein bar	fulfil-protein-bar
	x	860001463903	en						Vanilla Frozen Protein Bar																																	58 g
	x	4088700006603	en						Protein Bar
[truncated: 2,638 more rows]
[truncated: 246 more columns]
