# Supplementary material for: Evaluation of protein quantity and protein nutritional quality of protein bars with different protein sources
Source: Sci Rep. 2025 Mar 18;15:9388. doi: 10.1038/s41598-025-94072-4 (PMC11920265; doi:10.1038/s41598-025-94072-4)
Supplement: Supplementary file 2 — Supplementary Material 2 [file 41598_2025_94072_MOESM2_ESM.xlsx]

## Sheet: PDCAAS results
	Bar A	Amino acid content of product (mg/g protein)				REF AA				LAA
	Amino acids	1	2	Average		Group 1	Group 2	Group 3	IVPD%	Group 1	Group 2	Group 3
	His	27.7851	29.5311	28.6581		21	20	16	46.7	1.36467	1.43291	1.79113
	Ser	56.0519	59.3332	57.6925
	Arg	77.4853	89.8878	83.6866
	Gly	42.7464	43.9204	43.3334
	Asp	83.3855	90.7608	87.0731
	Glu	133.327	144.073	138.7
	Thr	38.1406	40.88	39.5103		44	31	25		0.897961	1.27453	1.58041
	Ala	49.5196	50.4829	50.0012
	Pro	45.847	47.5328	46.6899
	Cys	12.1917	13.1851	12.6884
	Lys	54.607	63.9088	59.2579		69	57	48		0.85881	1.03961	1.23454
	Tyr	39.9167	42.5356	41.2262
	Met	14.2388	14.6301	14.4344
	Val	57.1958	59.5138	58.3548		55	43	40		1.061	1.35709	1.45887
	Ile	46.7501	49.5196	48.1348		55	32	30		0.875179	1.50421	1.60449
	Leu	84.0478	89.075	86.5614		96	66	61		0.901681	1.31154	1.41904
	Phe	55.7208	59.4536	57.5872
	Trp	5.68042	6.67792	6.17917		17	8.5	6.6		0.36348	0.726961	0.936237
	SZUM	924.637	994.902	959.769
	SAA	26.4305	27.8152	27.1229		33	27	23		0.821905	1.00455	1.17926
	AAA	95.6375	101.989	98.8133		94	52	41		1.05121	1.90026	2.41008
									LAA	0.36348	0.726961	0.936237
										Trp	Trp	Trp
									PDCAAS	0.169745	0.339491	0.437223
	Bar B	Amino acid content of product (mg/g protein)				REF AA				LAA
	Amino acids	1	2	Average		Group 1	Group 2	Group 3	IVPD%	Group 1	Group 2	Group 3
	His	25.4249	31.5319	28.4784		21	20	16	85.9	1.35611	1.42392	1.7799
	Ser	56.7387	73.3147	65.0267
	Arg	49.8527	60.6646	55.2587
	Gly	82.7244	105.501	94.1126
	Asp	79.3593	100.235	89.7973
	Glu	149.402	188.786	169.094
	Thr	59.0132	76.2124	67.6128		44	31	25		1.53665	2.18106	2.70451
	Ala	64.0296	84.1265	74.0781
	Pro	93.879	122.264	108.071
	Cys	15.0493	18.6013	16.8253
	Lys	85.9337	111.359	98.6461		69	57	48		1.42965	1.73063	2.05513
	Tyr	32.2797	41.222	36.7508
	Met	20.1904	26.5777	23.3841
	Val	60.8827	78.2065	69.5446		55	43	40		1.26445	1.61732	1.73861
	Ile	55.3989	71.3517	63.3753		55	32	30		1.15228	1.98048	2.11251
	Leu	97.3063	126.003	111.655		96	66	61		1.16307	1.69174	1.8304
	Phe	39.6952	50.7875	45.2414
	Trp	6.31789	3.1477	4.7328		17	8.5	6.6		0.2784	0.5568	0.71709
	SZUM	1073.48	1369.89	1221.69
	SAA	35.2397	45.1791	40.2094		33	27	23		1.21847	1.48924	1.74823
	AAA	71.9749	92.0095	81.9922		94	52	41		0.872257	1.57677	1.99981
									LAA	0.2784	0.5568	0.71709
										Trp	Trp	Trp
									PDCAAS	0.239145	0.478291	0.615981
	Bar C	Amino acid content of product (mg/g protein)				REF AA				LAA
	Amino acids	1	2	Average		Group 1	Group 2	Group 3	IVPD%	Group 1	Group 2	Group 3
	His	30.722	26.7833	28.7526		21	20	16	73.6	1.36917	1.43763	1.79704
	Ser	71.7071	60.5887	66.1479
	Arg	66.9807	58.5406	62.7606
	Gly	74.4755	61.489	67.9822
	Asp	99.3232	85.774	92.5486
	Glu	165.989	141.569	153.779
	Thr	57.0326	47.9848	52.5087		44	31	25		1.19338	1.69383	2.10035
	Ala	69.2089	60.6787	64.9438
	Pro	85.684	70.9419	78.3129
	Cys	22.5295	18.6808	20.6051
	Lys	97.23	82.8931	90.0616		69	57	48		1.30524	1.58003	1.87628
	Tyr	43.7085	37.4741	40.5913
	Met	26.9408	22.3494	24.6451
	Val	69.3889	58.8782	64.1336		55	43	40		1.16606	1.49148	1.60334
	Ile	61.1289	52.1936	56.6612		55	32	30		1.0302	1.77066	1.88871
	Leu	118.252	99.7058	108.979		96	66	61		1.13519	1.65119	1.78654
	Phe	58.0454	49.7854	53.9154
	Trp	3.22156	2.77114	2.99635		17	8.5	6.6		0.176256	0.352512	0.453993
	SZUM	1221.57	1039.08	1130.32
	SAA	49.4703	41.0302	45.2502		33	27	23		1.37122	1.67593	1.9674
	AAA	101.754	87.2594	94.5067		94	52	41		1.00539	1.81744	2.30504
									LAA	0.176256	0.352512	0.453993
										Trp	Trp	Trp
									PDCAAS	0.129724	0.259449	0.334138
	Bar D	Amino acid content of product (mg/g protein)				REF AA				LAA
	Amino acids	1	2	Average		Group 1	Group 2	Group 3	IVPD%	Group 1	Group 2	Group 3
	His	15.2272	17.3729	16.3		21	20	16	81.2	0.776192	0.815002	1.01875
	Ser	26.2921	32.5484	29.4202
	Arg	30.3251	36.9433	33.6342
	Gly	41.0022	49.0423	45.0222
	Asp	33.4015	39.9939	36.6977
	Glu	71.1462	88.8035	79.9749
	Thr	18.8465	23.1122	20.9794		44	31	25		0.476803	0.676753	0.839174
	Ala	28.6705	35.8058	32.2381
	Pro	47.9565	60.7535	54.355
	Cys	3.92959	4.13641	4.033
	Lys	28.3603	35.1595	31.7599		69	57	48		0.460288	0.557191	0.661664
	Tyr	17.4763	21.4835	19.4799
	Met	8.14356	10.4186	9.28107
	Val	25.8267	32.1347	28.9807		55	43	40		0.526922	0.67397	0.724518
	Ile	21.225	26.1886	23.7068		55	32	30		0.431033	0.740837	0.790227
	Leu	37.7964	46.7673	42.2819		96	66	61		0.440436	0.640634	0.693145
	Phe	21.4576	26.7315	24.0946
	Trp	2.69796	2.79796	2.74796		17	8.5	6.6		0.161645	0.323289	0.416357
	SZUM	479.781	590.194	534.988
	SAA	12.0731	14.555	13.3141		33	27	23		0.403457	0.493114	0.578873
	AAA	38.934	48.215	43.5745		94	52	41		0.463558	0.837971	1.06279
									LAA	0.161645	0.323289	0.416357
										Trp	Trp	Trp
									PDCAAS	0.131255	0.262511	0.338082

## Sheet: DIAAS results
	Bar A	Amino acid content of product (mg/g protein)					Amino acid content of in vitro digesta (mg/g protein)						Group 3
	AA	1	2	Average		AAA	1	2	3	Average	TIAAD	TIDIAAC	REF AA	DIAAR
	His	27.7851	29.5311	28.6581		His	8.97124	8.14626	7.98202	8.36651	0.291942	8.36651	16	0.522907
	Ser	56.0519	59.3332	57.6925		Ser	37.0505	37.7996	33.7575	36.2025	0.627508	36.2025
	Arg	77.4853	89.8878	83.6866		Arg	56.3754	56.0026	48.1706	53.5162	0.639484	53.5162
	Gly	42.7464	43.9204	43.3334		Gly	19.6452	19.2292	16.8019	18.5588	0.42828	18.5588
	Asp	83.3855	90.7608	87.0731		Asp	60.99	59.1821	53.6439	57.9387	0.665402	57.9387
	Glu	133.327	144.073	138.7		Glu	81.716	78.3952	73.042	77.7177	0.56033	77.7177
	Thr	38.1406	40.88	39.5103		Thr	23.6404	19.076	15.3172	19.3445	0.489607	19.3445	25	0.773781
	Ala	49.5196	50.4829	50.0012		Ala	31.8662	31.6921	29.6928	31.0837	0.621659	31.0837
	Pro	45.847	47.5328	46.6899		Pro	29.1375	28.723	26.787	28.2158	0.604325	28.2158
	Cys	12.1917	13.1851	12.6884		Cys	0	0	0	0	0	0
	Lys	54.607	63.9088	59.2579		Lys	40.7676	37.7548	29.3144	35.9456	0.606596	35.9456	48	0.748867
	Tyr	39.9167	42.5356	41.2262		Tyr	37.4668	31.6535	23.7088	30.943	0.750568	30.943
	Met	14.2388	14.6301	14.4344		Met	4.57225	4.33529	3.9548	4.28745	0.297029	4.28745
	Val	57.1958	59.5138	58.3548		Val	22.4661	20.5979	16.3949	19.8196	0.33964	19.8196	40	0.495491
	Ile	46.7501	49.5196	48.1348		Ile	8.07748	7.84238	7.003	7.64095	0.158741	7.64095	30	0.254698
	Leu	84.0478	89.075	86.5614		Leu	32.8796	33.0247	30.6244	32.1762	0.371716	32.1762	61	0.527479
	Phe	55.7208	59.4536	57.5872		Phe	0	0	0	0	0	0
	Trp	5.68042	6.67792	6.17917		Trp	5.68042	6.67792	4.19456	5.51763	8.94103	5.51763	6.6	0.836004
	SZUM	919.559	988.856	954.207		SZUM	501.303	480.133	420.39	467.275	0.4897	467.275
	SAA	26.4305	27.8152	27.1229		SAA	4.57225	4.33529	3.9548	4.28745	0.158075	4.28745	23	0.186411
	AAA	95.6375	101.989	98.8133		AAA	37.4668	31.6535	23.7088	30.943	0.313146	30.943	41	0.754708
													DIAAS	0.19
													LAA	SAA
	Bar B	Amino acid content of product (mg/g protein)					Amino acid content of in vitro digesta (mg/g protein)						Group 3
	AA	1	2	Average		AAA	1	2	3	Average	TIAAD	TIDIAAC	REF AA	DIAAR
	His	25.4249	31.5319	28.4784		His	38.2491	33.2037	12.1796	25.2144	0.885387	25.2144	16	1.74234
	Ser	56.7387	73.3147	65.0267		Ser	48.9128	96.2433	49.4501	49.1815	0.756327	49.1815
	Arg	49.8527	60.6646	55.2587		Arg	54.1126	83.6789	34.6098	44.3612	0.802792	44.3612
	Gly	82.7244	105.501	94.1126		Gly	40.9278	169.126	101.722	71.3247	0.757865	71.3247
	Asp	79.3593	100.235	89.7973		Asp	74.8301	141.524	66.1178	70.4739	0.784812	70.4739
	Glu	149.402	188.786	169.094		Glu	128.684	244.828	127.782	128.233	0.758352	128.233
	Thr	59.0132	76.2124	67.6128		Thr	51.6712	49.832	6.06387	28.8675	0.426953	28.8675	25	1.43423
	Ala	64.0296	84.1265	74.0781		Ala	60.8012	113.43	61.2186	61.0099	0.823589	61.0099
	Pro	93.879	122.264	108.071		Pro	90.7225	162.746	91.3273	91.0249	0.842266	91.0249
	Cys	15.0493	18.6013	16.8253		Cys		31.6909
	Lys	85.9337	111.359	98.6461		Lys	69.2496	157.283	77.8234	73.5365	0.745457	73.5365	48	2.11359
	Tyr	32.2797	41.222	36.7508		Tyr	83.5645	46.899	8.05788	45.8112	1.24654	45.8112
	Met	20.1904	26.5777	23.3841		Met	8.78326	31.3468	19.3124	14.0478	0.600743	14.0478
	Val	60.8827	78.2065	69.5446		Val	47.5496	105.265	51.7365	49.6431	0.713831	49.6431	40	1.70459
	Ile	55.3989	71.3517	63.3753		Ile	19.8705	108.625	62.5659	41.2182	0.650382	41.2182	30	2.12291
	Leu	97.3063	126.003	111.655		Leu	71.9821	143.725	63.1926	67.5873	0.605325	67.5873	61	1.52404
	Phe	39.6952	50.7875	45.2414		Phe		16.4348
	Trp	6.31789	3.1477	4.7328		Trp	6.31789	3.97806	3.1477	4.7328	13.2084	4.7328	6.6	0.678972
	SZUM	1067.47	1367.15	1217.31		SZUM	501.303	480.133	420.39	866.268	0.711624	866.268
	SAA	35.2397	45.1791	40.2094		SAA	19.3124	14.0478	0.349367	14.0478	23	14.0478	23	0.610775
	AAA	71.9749	92.0095	81.9922		AAA	83.5645	63.3338	8.05788	45.8112	0.558726	45.8112	41	1.25981
													DIAAS	0.610775
													LAA	SAA
	Bar C	Amino acid content of product (mg/g protein)					Amino acid content of in vitro digesta (mg/g protein)						Group 3
	AA	1	2	Average		AAA	1	2	3	Average	TIAAD	TIDIAAC	REF AA	DIAAR
	His	30.722	26.7833	28.7526		His	11.8094	14.1493	18.182	14.7135	0.511729	14.7135	16	0.919597
	Ser	71.7071	60.5887	66.1479		Ser	42.2275	39.0358	47.9095	43.0576	0.650929	43.0576
	Arg	66.9807	58.5406	62.7606		Arg	33.3358	37.0244	45.291	38.5504	0.614245	38.5504
	Gly	74.4755	61.489	67.9822		Gly	59.4556	61.5766	71.0705	64.0342	0.941926	64.0342
	Asp	99.3232	85.774	92.5486		Asp	59.3403	60.9373	74.5005	64.926	0.701535	64.926
	Glu	165.989	141.569	153.779		Glu	99.9321	104.105	124.133	109.39	0.711347	109.39
	Thr	57.0326	47.9848	52.5087		Thr	12.0354	9.39652	11.5905	11.0075	0.209632	11.0075	25	0.440299
	Ala	69.2089	60.6787	64.9438		Ala	43.9107	45.605	52.8945	47.4701	0.73094	47.4701
	Pro	85.684	70.9419	78.3129		Pro	56.5294	59.2955	68.14	61.3217	0.783034	61.3217
	Cys	22.5295	18.6808	20.6051		Cys		13.7119	14.834	14.273	0.692691	14.273
	Lys	97.23	82.8931	90.0616		Lys	59.0549	62.2587	73.7905	65.0347	0.722114	65.0347	48	1.35489
	Tyr	43.7085	37.4741	40.5913		Tyr	16.1881	19.1677	25.3455	20.2338	0.498476	20.2338
	Met	26.9408	22.3494	24.6451		Met	1.66417	14.4065	17.827	11.2992	0.458477	11.2992
	Val	69.3889	58.8782	64.1336		Val	39.4436	43.9866	51.562	44.9974	0.70162	44.9974	40	1.12493
	Ile	61.1289	52.1936	56.6612		Ile	42.009	46.7811	53.5225	47.4375	0.837213	47.4375	30	1.58125
	Leu	118.252	99.7058	108.979		Leu	60.8558	65.3617	76.689	67.6355	0.620631	67.6355	61	1.10878
	Phe	58.0454	49.7854	53.9154		Phe	2.06936	9.35622	15.66	9.02853	0.167457	9.02853
	Trp	3.22156	2.77114	2.99635		Trp	3.22156	2.77114	2.306	2.76623	6.14529	2.76623	6.6	0.419126
	SZUM	1218.84	1036.72	1127.78		SZUM	501.303	480.133	420.39	467.275	0.414332	467.275
	SAA	49.4703	41.0302	45.2502		SAA	1.66417	28.1184	32.661	20.8145	0.459987	20.8145	23	0.904979
	AAA	101.754	87.2594	94.5067		AAA	18.2575	28.5239	41.0055	29.2623	0.309632	29.2623	41	0.713714
													DIAAS	0.419126
													LAA	Trp
	Bar D	Amino acid content of product (mg/g protein)					Amino acid content of in vitro digesta (mg/g protein)						Group 3
	AA	1	2	Average		AAA	1	2	3	Average	TIAAD	TIDIAAC	REF AA	DIAAR
	His	15.2272	17.3729	16.3		His	15.0133	17.6091	11.7316	14.7846	0.907032	14.7846	16	0.924041
	Ser	26.2921	32.5484	29.4202		Ser	50.519	57.0538	36.2877	47.9535	1.62995	47.9535
	Arg	30.3251	36.9433	33.6342		Arg	53.1207	62.1342	38.8687	51.3746	1.52745	51.3746
	Gly	41.0022	49.0423	45.0222		Gly	122.219	138.37	95.3464	118.645	2.63525	118.645
	Asp	33.4015	39.9939	36.6977		Asp	65.6366	77.3604	65.1309	69.376	1.89047	69.376
	Glu	71.1462	88.8035	79.9749		Glu	123.155	138.987	105.546	122.563	1.53252	122.563
	Thr	18.8465	23.1122	20.9794		Thr		1.81963		1.81963	0.0867345	1.81963	25	0.0727854
	Ala	28.6705	35.8058	32.2381		Ala	60.5647	70.1438	49.9402	60.2162	1.86786	60.2162
	Pro	47.9565	60.7535	54.355		Pro	101.641	114.57	76.6916	97.6342	1.79623	97.6342
	Cys	3.92959	4.13641	4.033		Cys	15.1958	20.1438	3.04114	12.7936	3.17223	12.7936
	Lys	28.3603	35.1595	31.7599		Lys	61.2858	71.9794	50.8886	61.3846	1.93277	61.3846	48	1.27885
	Tyr	17.4763	21.4835	19.4799		Tyr	12.7998	18.5918	13.1481	14.8466	0.762148	14.8466
	Met	8.14356	10.4186	9.28107		Met	16.9761	19.6465	9.49616	15.3729	1.65637	15.3729
	Val	25.8267	32.1347	28.9807		Val	48.7839	57.1507	46.3495	50.7614	1.75156	50.7614	40	1.26903
	Ile	21.225	26.1886	23.7068		Ile	53.5008	60.5063	51.184	55.0637	2.3227	55.0637	30	1.83546
	Leu	37.7964	46.7673	42.2819		Leu	44.9877	55.5947	37.9686	46.1837	1.09228	46.1837	61	0.757109
	Phe	21.4576	26.7315	24.0946		Phe
	Trp	2.69796	2.79796	2.74796		Trp	2.69796			2.69796	7.73033	2.69796	6.6	0.408782
	SZUM	477.445	587.732	532.589		SZUM	501.303	480.133	420.39	467.275	0.877366	467.275
	SAA	12.0731	14.555	13.3141		SAA	32.1719	39.7903	12.5373	28.1665	2.11554	28.1665	23	1.22463
	AAA	38.934	48.215	43.5745		AAA	12.7998	18.5918	13.1481	14.8466	0.340717	14.8466	41	0.362112
													DIAAS	0.0727854
													LAA	Thr
